# Supplementary material for: Tracking the prevalence and emergence of SARS-CoV-2 variants of concern using a regional genomic surveillance program
Source: Microbiol Spectr. 2024 Jun 24;12(8):e04225-23. doi: 10.1128/spectrum.04225-23 (PMC11302336; doi:10.1128/spectrum.04225-23)
Supplement: Table S1 — Genomes deposited in GenBank. [file spectrum.04225-23-s0001.xlsx]

## Sheet: submitted_genbank_links
Supplemental Table 1: Genomes deposited in Genbank
Submission_ID	Submission_link	Accession_ID	BioProject
WUSTL_000100_A2	https://www.ncbi.nlm.nih.gov/nuccore/ON876607	ON876607	https://www.ncbi.nlm.nih.gov/bioproject/PRJNA748401
WUSTL_000101_A3	https://www.ncbi.nlm.nih.gov/nuccore/ON876624	ON876624	https://www.ncbi.nlm.nih.gov/bioproject/PRJNA748401
WUSTL_000103_A5	https://www.ncbi.nlm.nih.gov/nuccore/ON876660	ON876660	https://www.ncbi.nlm.nih.gov/bioproject/PRJNA748401
WUSTL_000104_A6	https://www.ncbi.nlm.nih.gov/nuccore/ON876636	ON876636	https://www.ncbi.nlm.nih.gov/bioproject/PRJNA748401
WUSTL_000106_A8	https://www.ncbi.nlm.nih.gov/nuccore/ON876645	ON876645	https://www.ncbi.nlm.nih.gov/bioproject/PRJNA748401
WUSTL_000107_A9	https://www.ncbi.nlm.nih.gov/nuccore/ON876666	ON876666	https://www.ncbi.nlm.nih.gov/bioproject/PRJNA748401
WUSTL_000108_A10	https://www.ncbi.nlm.nih.gov/nuccore/ON876634	ON876634	https://www.ncbi.nlm.nih.gov/bioproject/PRJNA748401
WUSTL_000109_A11	https://www.ncbi.nlm.nih.gov/nuccore/ON876617	ON876617	https://www.ncbi.nlm.nih.gov/bioproject/PRJNA748401
WUSTL_000110_A12	https://www.ncbi.nlm.nih.gov/nuccore/ON876654	ON876654	https://www.ncbi.nlm.nih.gov/bioproject/PRJNA748401
WUSTL_000111_A13	https://www.ncbi.nlm.nih.gov/nuccore/ON876627	ON876627	https://www.ncbi.nlm.nih.gov/bioproject/PRJNA748401
WUSTL_000112_A14	https://www.ncbi.nlm.nih.gov/nuccore/ON876668	ON876668	https://www.ncbi.nlm.nih.gov/bioproject/PRJNA748401
WUSTL_000113_A15	https://www.ncbi.nlm.nih.gov/nuccore/ON876626	ON876626	https://www.ncbi.nlm.nih.gov/bioproject/PRJNA748401
WUSTL_000115_A17	https://www.ncbi.nlm.nih.gov/nuccore/ON876628	ON876628	https://www.ncbi.nlm.nih.gov/bioproject/PRJNA748401
WUSTL_000116_A18	https://www.ncbi.nlm.nih.gov/nuccore/ON876618	ON876618	https://www.ncbi.nlm.nih.gov/bioproject/PRJNA748401
WUSTL_000117_A19	https://www.ncbi.nlm.nih.gov/nuccore/ON876647	ON876647	https://www.ncbi.nlm.nih.gov/bioproject/PRJNA748401
WUSTL_000118_A20	https://www.ncbi.nlm.nih.gov/nuccore/ON876669	ON876669	https://www.ncbi.nlm.nih.gov/bioproject/PRJNA748401
WUSTL_000119_A21	https://www.ncbi.nlm.nih.gov/nuccore/ON876649	ON876649	https://www.ncbi.nlm.nih.gov/bioproject/PRJNA748401
WUSTL_000121_A23	https://www.ncbi.nlm.nih.gov/nuccore/ON876653	ON876653	https://www.ncbi.nlm.nih.gov/bioproject/PRJNA748401
WUSTL_000122_A24	https://www.ncbi.nlm.nih.gov/nuccore/ON876659	ON876659	https://www.ncbi.nlm.nih.gov/bioproject/PRJNA748401
WUSTL_000123_A25	https://www.ncbi.nlm.nih.gov/nuccore/ON876632	ON876632	https://www.ncbi.nlm.nih.gov/bioproject/PRJNA748401
WUSTL_000125_A27	https://www.ncbi.nlm.nih.gov/nuccore/ON876615	ON876615	https://www.ncbi.nlm.nih.gov/bioproject/PRJNA748401
WUSTL_000126_A28	https://www.ncbi.nlm.nih.gov/nuccore/ON876652	ON876652	https://www.ncbi.nlm.nih.gov/bioproject/PRJNA748401
WUSTL_000127_A29	https://www.ncbi.nlm.nih.gov/nuccore/ON876622	ON876622	https://www.ncbi.nlm.nih.gov/bioproject/PRJNA748401
WUSTL_000128_A30	https://www.ncbi.nlm.nih.gov/nuccore/ON876621	ON876621	https://www.ncbi.nlm.nih.gov/bioproject/PRJNA748401
WUSTL_000130_A33	https://www.ncbi.nlm.nih.gov/nuccore/ON876638	ON876638	https://www.ncbi.nlm.nih.gov/bioproject/PRJNA748401
WUSTL_000131_A34	https://www.ncbi.nlm.nih.gov/nuccore/ON876619	ON876619	https://www.ncbi.nlm.nih.gov/bioproject/PRJNA748401
WUSTL_000132_A35	https://www.ncbi.nlm.nih.gov/nuccore/ON876651	ON876651	https://www.ncbi.nlm.nih.gov/bioproject/PRJNA748401
WUSTL_000134_A37	https://www.ncbi.nlm.nih.gov/nuccore/ON876610	ON876610	https://www.ncbi.nlm.nih.gov/bioproject/PRJNA748401
WUSTL_000135_A38	https://www.ncbi.nlm.nih.gov/nuccore/ON876614	ON876614	https://www.ncbi.nlm.nih.gov/bioproject/PRJNA748401
WUSTL_000137_A40	https://www.ncbi.nlm.nih.gov/nuccore/ON876606	ON876606	https://www.ncbi.nlm.nih.gov/bioproject/PRJNA748401
WUSTL_000138_A42	https://www.ncbi.nlm.nih.gov/nuccore/ON876635	ON876635	https://www.ncbi.nlm.nih.gov/bioproject/PRJNA748401
WUSTL_000139_A43	https://www.ncbi.nlm.nih.gov/nuccore/ON876616	ON876616	https://www.ncbi.nlm.nih.gov/bioproject/PRJNA748401
WUSTL_000140_A44	https://www.ncbi.nlm.nih.gov/nuccore/ON876657	ON876657	https://www.ncbi.nlm.nih.gov/bioproject/PRJNA748401
WUSTL_000141_A45	https://www.ncbi.nlm.nih.gov/nuccore/ON876644	ON876644	https://www.ncbi.nlm.nih.gov/bioproject/PRJNA748401
WUSTL_000142_A46	https://www.ncbi.nlm.nih.gov/nuccore/ON876664	ON876664	https://www.ncbi.nlm.nih.gov/bioproject/PRJNA748401
WUSTL_000146_A50	https://www.ncbi.nlm.nih.gov/nuccore/ON876663	ON876663	https://www.ncbi.nlm.nih.gov/bioproject/PRJNA748401
WUSTL_000147_A151	https://www.ncbi.nlm.nih.gov/nuccore/ON876630	ON876630	https://www.ncbi.nlm.nih.gov/bioproject/PRJNA748401
WUSTL_000148_A52	https://www.ncbi.nlm.nih.gov/nuccore/ON876611	ON876611	https://www.ncbi.nlm.nih.gov/bioproject/PRJNA748401
WUSTL_000149_A53	https://www.ncbi.nlm.nih.gov/nuccore/ON876643	ON876643	https://www.ncbi.nlm.nih.gov/bioproject/PRJNA748401
WUSTL_000150_A54	https://www.ncbi.nlm.nih.gov/nuccore/ON876637	ON876637	https://www.ncbi.nlm.nih.gov/bioproject/PRJNA748401
WUSTL_000151_A55	https://www.ncbi.nlm.nih.gov/nuccore/ON876608	ON876608	https://www.ncbi.nlm.nih.gov/bioproject/PRJNA748401
WUSTL_000154_A59	https://www.ncbi.nlm.nih.gov/nuccore/ON876631	ON876631	https://www.ncbi.nlm.nih.gov/bioproject/PRJNA748401
WUSTL_000155_A60	https://www.ncbi.nlm.nih.gov/nuccore/ON876639	ON876639	https://www.ncbi.nlm.nih.gov/bioproject/PRJNA748401
WUSTL_000164_A62	https://www.ncbi.nlm.nih.gov/nuccore/ON876641	ON876641	https://www.ncbi.nlm.nih.gov/bioproject/PRJNA748401
WUSTL_000165_A63	https://www.ncbi.nlm.nih.gov/nuccore/ON876658	ON876658	https://www.ncbi.nlm.nih.gov/bioproject/PRJNA748401
WUSTL_000166_A64	https://www.ncbi.nlm.nih.gov/nuccore/ON876661	ON876661	https://www.ncbi.nlm.nih.gov/bioproject/PRJNA748401
WUSTL_000168_A66	https://www.ncbi.nlm.nih.gov/nuccore/ON876609	ON876609	https://www.ncbi.nlm.nih.gov/bioproject/PRJNA748401
WUSTL_000169_A67	https://www.ncbi.nlm.nih.gov/nuccore/ON876623	ON876623	https://www.ncbi.nlm.nih.gov/bioproject/PRJNA748401
WUSTL_000170_A68	https://www.ncbi.nlm.nih.gov/nuccore/ON876633	ON876633	https://www.ncbi.nlm.nih.gov/bioproject/PRJNA748401
WUSTL_000171_A69	https://www.ncbi.nlm.nih.gov/nuccore/ON876640	ON876640	https://www.ncbi.nlm.nih.gov/bioproject/PRJNA748401
WUSTL_000172_A70	https://www.ncbi.nlm.nih.gov/nuccore/ON876620	ON876620	https://www.ncbi.nlm.nih.gov/bioproject/PRJNA748401
WUSTL_000173_A71	https://www.ncbi.nlm.nih.gov/nuccore/ON876629	ON876629	https://www.ncbi.nlm.nih.gov/bioproject/PRJNA748401
WUSTL_000174_A72	https://www.ncbi.nlm.nih.gov/nuccore/ON876625	ON876625	https://www.ncbi.nlm.nih.gov/bioproject/PRJNA748401
WUSTL_000175_A73	https://www.ncbi.nlm.nih.gov/nuccore/ON876665	ON876665	https://www.ncbi.nlm.nih.gov/bioproject/PRJNA748401
WUSTL_000177_A75	https://www.ncbi.nlm.nih.gov/nuccore/ON876646	ON876646	https://www.ncbi.nlm.nih.gov/bioproject/PRJNA748401
WUSTL_000178_A76	https://www.ncbi.nlm.nih.gov/nuccore/ON876605	ON876605	https://www.ncbi.nlm.nih.gov/bioproject/PRJNA748401
WUSTL_000180_A78	https://www.ncbi.nlm.nih.gov/nuccore/ON876650	ON876650	https://www.ncbi.nlm.nih.gov/bioproject/PRJNA748401
WUSTL_000181_A79	https://www.ncbi.nlm.nih.gov/nuccore/ON876667	ON876667	https://www.ncbi.nlm.nih.gov/bioproject/PRJNA748401
WUSTL_000182_A80	https://www.ncbi.nlm.nih.gov/nuccore/ON876648	ON876648	https://www.ncbi.nlm.nih.gov/bioproject/PRJNA748401
WUSTL_000183_A81	https://www.ncbi.nlm.nih.gov/nuccore/ON876612	ON876612	https://www.ncbi.nlm.nih.gov/bioproject/PRJNA748401
WUSTL_000184_A82	https://www.ncbi.nlm.nih.gov/nuccore/ON876656	ON876656	https://www.ncbi.nlm.nih.gov/bioproject/PRJNA748401
WUSTL_000188_A86	https://www.ncbi.nlm.nih.gov/nuccore/ON876642	ON876642	https://www.ncbi.nlm.nih.gov/bioproject/PRJNA748401
WUSTL_000190_A88	https://www.ncbi.nlm.nih.gov/nuccore/ON876655	ON876655	https://www.ncbi.nlm.nih.gov/bioproject/PRJNA748401
WUSTL_000191_A89	https://www.ncbi.nlm.nih.gov/nuccore/ON876662	ON876662	https://www.ncbi.nlm.nih.gov/bioproject/PRJNA748401
WUSTL_000193_A91	https://www.ncbi.nlm.nih.gov/nuccore/ON876613	ON876613	https://www.ncbi.nlm.nih.gov/bioproject/PRJNA748401
WUSTL_000194_A98	https://www.ncbi.nlm.nih.gov/nuccore/MZ710492	MZ710492	https://www.ncbi.nlm.nih.gov/bioproject/PRJNA748401
WUSTL_000197_A101	https://www.ncbi.nlm.nih.gov/nuccore/MZ710481	MZ710481	https://www.ncbi.nlm.nih.gov/bioproject/PRJNA748401
WUSTL_000198_A102	https://www.ncbi.nlm.nih.gov/nuccore/MZ710460	MZ710460	https://www.ncbi.nlm.nih.gov/bioproject/PRJNA748401
WUSTL_000199_A103	https://www.ncbi.nlm.nih.gov/nuccore/MZ710502	MZ710502	https://www.ncbi.nlm.nih.gov/bioproject/PRJNA748401
WUSTL_000200_A104	https://www.ncbi.nlm.nih.gov/nuccore/MZ710474	MZ710474	https://www.ncbi.nlm.nih.gov/bioproject/PRJNA748401
WUSTL_000201_A105	https://www.ncbi.nlm.nih.gov/nuccore/MZ710465	MZ710465	https://www.ncbi.nlm.nih.gov/bioproject/PRJNA748401
WUSTL_000202_A106	https://www.ncbi.nlm.nih.gov/nuccore/MZ710485	MZ710485	https://www.ncbi.nlm.nih.gov/bioproject/PRJNA748401
WUSTL_000203_A107	https://www.ncbi.nlm.nih.gov/nuccore/MZ710472	MZ710472	https://www.ncbi.nlm.nih.gov/bioproject/PRJNA748401
WUSTL_000204_A108	https://www.ncbi.nlm.nih.gov/nuccore/MZ710497	MZ710497	https://www.ncbi.nlm.nih.gov/bioproject/PRJNA748401
WUSTL_000205_A109	https://www.ncbi.nlm.nih.gov/nuccore/MZ710498	MZ710498	https://www.ncbi.nlm.nih.gov/bioproject/PRJNA748401
WUSTL_000206_A110	https://www.ncbi.nlm.nih.gov/nuccore/MZ710461	MZ710461	https://www.ncbi.nlm.nih.gov/bioproject/PRJNA748401
WUSTL_000207_A111	https://www.ncbi.nlm.nih.gov/nuccore/MZ710462	MZ710462	https://www.ncbi.nlm.nih.gov/bioproject/PRJNA748401
WUSTL_000208_A112	https://www.ncbi.nlm.nih.gov/nuccore/MZ710510	MZ710510	https://www.ncbi.nlm.nih.gov/bioproject/PRJNA748401
WUSTL_000209_A114	https://www.ncbi.nlm.nih.gov/nuccore/MZ710509	MZ710509	https://www.ncbi.nlm.nih.gov/bioproject/PRJNA748401
WUSTL_000210_A115	https://www.ncbi.nlm.nih.gov/nuccore/MZ710476	MZ710476	https://www.ncbi.nlm.nih.gov/bioproject/PRJNA748401
WUSTL_000211_A116	https://www.ncbi.nlm.nih.gov/nuccore/MZ710469	MZ710469	https://www.ncbi.nlm.nih.gov/bioproject/PRJNA748401
WUSTL_000212_A117	https://www.ncbi.nlm.nih.gov/nuccore/MZ710468	MZ710468	https://www.ncbi.nlm.nih.gov/bioproject/PRJNA748401
WUSTL_000213_A118	https://www.ncbi.nlm.nih.gov/nuccore/MZ710488	MZ710488	https://www.ncbi.nlm.nih.gov/bioproject/PRJNA748401
WUSTL_000215_A120	https://www.ncbi.nlm.nih.gov/nuccore/MZ710496	MZ710496	https://www.ncbi.nlm.nih.gov/bioproject/PRJNA748401
WUSTL_000216_A121	https://www.ncbi.nlm.nih.gov/nuccore/MZ710479	MZ710479	https://www.ncbi.nlm.nih.gov/bioproject/PRJNA748401
WUSTL_000217_A122	https://www.ncbi.nlm.nih.gov/nuccore/MZ710482	MZ710482	https://www.ncbi.nlm.nih.gov/bioproject/PRJNA748401
WUSTL_000218_A123	https://www.ncbi.nlm.nih.gov/nuccore/MZ710493	MZ710493	https://www.ncbi.nlm.nih.gov/bioproject/PRJNA748401
WUSTL_000219_A124	https://www.ncbi.nlm.nih.gov/nuccore/MZ710473	MZ710473	https://www.ncbi.nlm.nih.gov/bioproject/PRJNA748401
WUSTL_000220_A125	https://www.ncbi.nlm.nih.gov/nuccore/MZ710512	MZ710512	https://www.ncbi.nlm.nih.gov/bioproject/PRJNA748401
WUSTL_000222_A127	https://www.ncbi.nlm.nih.gov/nuccore/MZ710470	MZ710470	https://www.ncbi.nlm.nih.gov/bioproject/PRJNA748401
WUSTL_000223_A128	https://www.ncbi.nlm.nih.gov/nuccore/MZ710494	MZ710494	https://www.ncbi.nlm.nih.gov/bioproject/PRJNA748401
WUSTL_000224_A129	https://www.ncbi.nlm.nih.gov/nuccore/MZ710503	MZ710503	https://www.ncbi.nlm.nih.gov/bioproject/PRJNA748401
WUSTL_000225_A130	https://www.ncbi.nlm.nih.gov/nuccore/MZ710511	MZ710511	https://www.ncbi.nlm.nih.gov/bioproject/PRJNA748401
WUSTL_000227_A132	https://www.ncbi.nlm.nih.gov/nuccore/MZ710483	MZ710483	https://www.ncbi.nlm.nih.gov/bioproject/PRJNA748401
WUSTL_000228_A133	https://www.ncbi.nlm.nih.gov/nuccore/MZ710505	MZ710505	https://www.ncbi.nlm.nih.gov/bioproject/PRJNA748401
WUSTL_000229_A134	https://www.ncbi.nlm.nih.gov/nuccore/MZ710487	MZ710487	https://www.ncbi.nlm.nih.gov/bioproject/PRJNA748401
WUSTL_000231_A136	https://www.ncbi.nlm.nih.gov/nuccore/MZ710513	MZ710513	https://www.ncbi.nlm.nih.gov/bioproject/PRJNA748401
WUSTL_000232_A137	https://www.ncbi.nlm.nih.gov/nuccore/MZ710507	MZ710507	https://www.ncbi.nlm.nih.gov/bioproject/PRJNA748401
WUSTL_000233_A138	https://www.ncbi.nlm.nih.gov/nuccore/MZ710501	MZ710501	https://www.ncbi.nlm.nih.gov/bioproject/PRJNA748401
WUSTL_000234_A139	https://www.ncbi.nlm.nih.gov/nuccore/MZ710463	MZ710463	https://www.ncbi.nlm.nih.gov/bioproject/PRJNA748401
WUSTL_000235_A140	https://www.ncbi.nlm.nih.gov/nuccore/MZ710491	MZ710491	https://www.ncbi.nlm.nih.gov/bioproject/PRJNA748401
WUSTL_000237_A142	https://www.ncbi.nlm.nih.gov/nuccore/MZ710499	MZ710499	https://www.ncbi.nlm.nih.gov/bioproject/PRJNA748401
WUSTL_000238_A143	https://www.ncbi.nlm.nih.gov/nuccore/MZ710489	MZ710489	https://www.ncbi.nlm.nih.gov/bioproject/PRJNA748401
WUSTL_000239_A145	https://www.ncbi.nlm.nih.gov/nuccore/MZ710467	MZ710467	https://www.ncbi.nlm.nih.gov/bioproject/PRJNA748401
WUSTL_000240_A146	https://www.ncbi.nlm.nih.gov/nuccore/MZ710478	MZ710478	https://www.ncbi.nlm.nih.gov/bioproject/PRJNA748401
WUSTL_000241_A147	https://www.ncbi.nlm.nih.gov/nuccore/MZ710471	MZ710471	https://www.ncbi.nlm.nih.gov/bioproject/PRJNA748401
WUSTL_000242_A148	https://www.ncbi.nlm.nih.gov/nuccore/MZ710495	MZ710495	https://www.ncbi.nlm.nih.gov/bioproject/PRJNA748401
WUSTL_000246_A152	https://www.ncbi.nlm.nih.gov/nuccore/MZ710475	MZ710475	https://www.ncbi.nlm.nih.gov/bioproject/PRJNA748401
WUSTL_000247_A153	https://www.ncbi.nlm.nih.gov/nuccore/MZ710486	MZ710486	https://www.ncbi.nlm.nih.gov/bioproject/PRJNA748401
WUSTL_000250_A156	https://www.ncbi.nlm.nih.gov/nuccore/MZ710490	MZ710490	https://www.ncbi.nlm.nih.gov/bioproject/PRJNA748401
WUSTL_000251_A157	https://www.ncbi.nlm.nih.gov/nuccore/MZ710508	MZ710508	https://www.ncbi.nlm.nih.gov/bioproject/PRJNA748401
WUSTL_000252_A158	https://www.ncbi.nlm.nih.gov/nuccore/MZ710506	MZ710506	https://www.ncbi.nlm.nih.gov/bioproject/PRJNA748401
WUSTL_000253_A159	https://www.ncbi.nlm.nih.gov/nuccore/MZ710484	MZ710484	https://www.ncbi.nlm.nih.gov/bioproject/PRJNA748401
WUSTL_000254_A160	https://www.ncbi.nlm.nih.gov/nuccore/MZ710480	MZ710480	https://www.ncbi.nlm.nih.gov/bioproject/PRJNA748401
WUSTL_000255_A161	https://www.ncbi.nlm.nih.gov/nuccore/MZ710500	MZ710500	https://www.ncbi.nlm.nih.gov/bioproject/PRJNA748401
WUSTL_000256_A174	https://www.ncbi.nlm.nih.gov/nuccore/MZ710383	MZ710383	https://www.ncbi.nlm.nih.gov/bioproject/PRJNA748401
WUSTL_000258_A176	https://www.ncbi.nlm.nih.gov/nuccore/MZ710370	MZ710370	https://www.ncbi.nlm.nih.gov/bioproject/PRJNA748401
WUSTL_000259_A177	https://www.ncbi.nlm.nih.gov/nuccore/MZ710342	MZ710342	https://www.ncbi.nlm.nih.gov/bioproject/PRJNA748401
WUSTL_000260_A178	https://www.ncbi.nlm.nih.gov/nuccore/MZ710377	MZ710377	https://www.ncbi.nlm.nih.gov/bioproject/PRJNA748401
WUSTL_000261_A179	https://www.ncbi.nlm.nih.gov/nuccore/MZ710386	MZ710386	https://www.ncbi.nlm.nih.gov/bioproject/PRJNA748401
WUSTL_000262_A180	https://www.ncbi.nlm.nih.gov/nuccore/MZ710392	MZ710392	https://www.ncbi.nlm.nih.gov/bioproject/PRJNA748401
WUSTL_000263_A181	https://www.ncbi.nlm.nih.gov/nuccore/MZ710382	MZ710382	https://www.ncbi.nlm.nih.gov/bioproject/PRJNA748401
WUSTL_000264_A182	https://www.ncbi.nlm.nih.gov/nuccore/MZ710365	MZ710365	https://www.ncbi.nlm.nih.gov/bioproject/PRJNA748401
WUSTL_000265_A183	https://www.ncbi.nlm.nih.gov/nuccore/MZ710379	MZ710379	https://www.ncbi.nlm.nih.gov/bioproject/PRJNA748401
WUSTL_000266_A184	https://www.ncbi.nlm.nih.gov/nuccore/MZ710349	MZ710349	https://www.ncbi.nlm.nih.gov/bioproject/PRJNA748401
WUSTL_000267_A185	https://www.ncbi.nlm.nih.gov/nuccore/MZ710350	MZ710350	https://www.ncbi.nlm.nih.gov/bioproject/PRJNA748401
WUSTL_000268_A186	https://www.ncbi.nlm.nih.gov/nuccore/MZ710354	MZ710354	https://www.ncbi.nlm.nih.gov/bioproject/PRJNA748401
WUSTL_000270_A188	https://www.ncbi.nlm.nih.gov/nuccore/MZ710336	MZ710336	https://www.ncbi.nlm.nih.gov/bioproject/PRJNA748401
WUSTL_000272_A190	https://www.ncbi.nlm.nih.gov/nuccore/MZ710358	MZ710358	https://www.ncbi.nlm.nih.gov/bioproject/PRJNA748401
WUSTL_000274_A192	https://www.ncbi.nlm.nih.gov/nuccore/MZ710373	MZ710373	https://www.ncbi.nlm.nih.gov/bioproject/PRJNA748401
WUSTL_000275_A193	https://www.ncbi.nlm.nih.gov/nuccore/MZ710390	MZ710390	https://www.ncbi.nlm.nih.gov/bioproject/PRJNA748401
WUSTL_000276_A194	https://www.ncbi.nlm.nih.gov/nuccore/MZ710393	MZ710393	https://www.ncbi.nlm.nih.gov/bioproject/PRJNA748401
WUSTL_000277_A195	https://www.ncbi.nlm.nih.gov/nuccore/MZ710388	MZ710388	https://www.ncbi.nlm.nih.gov/bioproject/PRJNA748401
WUSTL_000278_A196	https://www.ncbi.nlm.nih.gov/nuccore/MZ710339	MZ710339	https://www.ncbi.nlm.nih.gov/bioproject/PRJNA748401
WUSTL_000279_A197	https://www.ncbi.nlm.nih.gov/nuccore/MZ710334	MZ710334	https://www.ncbi.nlm.nih.gov/bioproject/PRJNA748401
WUSTL_000281_A199	https://www.ncbi.nlm.nih.gov/nuccore/MZ710394	MZ710394	https://www.ncbi.nlm.nih.gov/bioproject/PRJNA748401
WUSTL_000282_A200	https://www.ncbi.nlm.nih.gov/nuccore/MZ710340	MZ710340	https://www.ncbi.nlm.nih.gov/bioproject/PRJNA748401
WUSTL_000283_A201	https://www.ncbi.nlm.nih.gov/nuccore/MZ710356	MZ710356	https://www.ncbi.nlm.nih.gov/bioproject/PRJNA748401
WUSTL_000284_A202	https://www.ncbi.nlm.nih.gov/nuccore/MZ710328	MZ710328	https://www.ncbi.nlm.nih.gov/bioproject/PRJNA748401
WUSTL_000285_A203	https://www.ncbi.nlm.nih.gov/nuccore/MZ710395	MZ710395	https://www.ncbi.nlm.nih.gov/bioproject/PRJNA748401
WUSTL_000286_A204	https://www.ncbi.nlm.nih.gov/nuccore/MZ710380	MZ710380	https://www.ncbi.nlm.nih.gov/bioproject/PRJNA748401
WUSTL_000287_A205	https://www.ncbi.nlm.nih.gov/nuccore/MZ710389	MZ710389	https://www.ncbi.nlm.nih.gov/bioproject/PRJNA748401
WUSTL_000288_A206	https://www.ncbi.nlm.nih.gov/nuccore/MZ710333	MZ710333	https://www.ncbi.nlm.nih.gov/bioproject/PRJNA748401
WUSTL_000289_A207	https://www.ncbi.nlm.nih.gov/nuccore/MZ710351	MZ710351	https://www.ncbi.nlm.nih.gov/bioproject/PRJNA748401
WUSTL_000290_A208	https://www.ncbi.nlm.nih.gov/nuccore/MZ710385	MZ710385	https://www.ncbi.nlm.nih.gov/bioproject/PRJNA748401
WUSTL_000292_A210	https://www.ncbi.nlm.nih.gov/nuccore/MZ710366	MZ710366	https://www.ncbi.nlm.nih.gov/bioproject/PRJNA748401
WUSTL_000293_A211	https://www.ncbi.nlm.nih.gov/nuccore/MZ710344	MZ710344	https://www.ncbi.nlm.nih.gov/bioproject/PRJNA748401
WUSTL_000294_A212	https://www.ncbi.nlm.nih.gov/nuccore/MZ710391	MZ710391	https://www.ncbi.nlm.nih.gov/bioproject/PRJNA748401
WUSTL_000295_A213	https://www.ncbi.nlm.nih.gov/nuccore/MZ710330	MZ710330	https://www.ncbi.nlm.nih.gov/bioproject/PRJNA748401
WUSTL_000298_A216	https://www.ncbi.nlm.nih.gov/nuccore/MZ710378	MZ710378	https://www.ncbi.nlm.nih.gov/bioproject/PRJNA748401
WUSTL_000299_A217	https://www.ncbi.nlm.nih.gov/nuccore/MZ710363	MZ710363	https://www.ncbi.nlm.nih.gov/bioproject/PRJNA748401
WUSTL_000300_A218	https://www.ncbi.nlm.nih.gov/nuccore/MZ710375	MZ710375	https://www.ncbi.nlm.nih.gov/bioproject/PRJNA748401
WUSTL_000303_A221	https://www.ncbi.nlm.nih.gov/nuccore/MZ710362	MZ710362	https://www.ncbi.nlm.nih.gov/bioproject/PRJNA748401
WUSTL_000305_A223	https://www.ncbi.nlm.nih.gov/nuccore/MZ710335	MZ710335	https://www.ncbi.nlm.nih.gov/bioproject/PRJNA748401
WUSTL_000307_A225	https://www.ncbi.nlm.nih.gov/nuccore/MZ710368	MZ710368	https://www.ncbi.nlm.nih.gov/bioproject/PRJNA748401
WUSTL_000308_A226	https://www.ncbi.nlm.nih.gov/nuccore/MZ710374	MZ710374	https://www.ncbi.nlm.nih.gov/bioproject/PRJNA748401
WUSTL_000309_A227	https://www.ncbi.nlm.nih.gov/nuccore/MZ710384	MZ710384	https://www.ncbi.nlm.nih.gov/bioproject/PRJNA748401
WUSTL_000310_A228	https://www.ncbi.nlm.nih.gov/nuccore/MZ710332	MZ710332	https://www.ncbi.nlm.nih.gov/bioproject/PRJNA748401
WUSTL_000312_A231	https://www.ncbi.nlm.nih.gov/nuccore/MZ710359	MZ710359	https://www.ncbi.nlm.nih.gov/bioproject/PRJNA748401
WUSTL_000314_A233	https://www.ncbi.nlm.nih.gov/nuccore/MZ710396	MZ710396	https://www.ncbi.nlm.nih.gov/bioproject/PRJNA748401
WUSTL_000315_A234	https://www.ncbi.nlm.nih.gov/nuccore/MZ710372	MZ710372	https://www.ncbi.nlm.nih.gov/bioproject/PRJNA748401
WUSTL_000316_A235	https://www.ncbi.nlm.nih.gov/nuccore/MZ710364	MZ710364	https://www.ncbi.nlm.nih.gov/bioproject/PRJNA748401
WUSTL_000317_A236	https://www.ncbi.nlm.nih.gov/nuccore/MZ710387	MZ710387	https://www.ncbi.nlm.nih.gov/bioproject/PRJNA748401
WUSTL_000318_A237	https://www.ncbi.nlm.nih.gov/nuccore/MZ710367	MZ710367	https://www.ncbi.nlm.nih.gov/bioproject/PRJNA748401
WUSTL_000319_A238	https://www.ncbi.nlm.nih.gov/nuccore/MZ710345	MZ710345	https://www.ncbi.nlm.nih.gov/bioproject/PRJNA748401
WUSTL_000320_A239	https://www.ncbi.nlm.nih.gov/nuccore/MZ710352	MZ710352	https://www.ncbi.nlm.nih.gov/bioproject/PRJNA748401
WUSTL_000321_A240	https://www.ncbi.nlm.nih.gov/nuccore/MZ710346	MZ710346	https://www.ncbi.nlm.nih.gov/bioproject/PRJNA748401
WUSTL_000322_A241	https://www.ncbi.nlm.nih.gov/nuccore/MZ710347	MZ710347	https://www.ncbi.nlm.nih.gov/bioproject/PRJNA748401
WUSTL_000323_A242	https://www.ncbi.nlm.nih.gov/nuccore/MZ710337	MZ710337	https://www.ncbi.nlm.nih.gov/bioproject/PRJNA748401
WUSTL_000324_A243	https://www.ncbi.nlm.nih.gov/nuccore/MZ710343	MZ710343	https://www.ncbi.nlm.nih.gov/bioproject/PRJNA748401
WUSTL_000325_A244	https://www.ncbi.nlm.nih.gov/nuccore/MZ710331	MZ710331	https://www.ncbi.nlm.nih.gov/bioproject/PRJNA748401
WUSTL_000327_A246	https://www.ncbi.nlm.nih.gov/nuccore/MZ710329	MZ710329	https://www.ncbi.nlm.nih.gov/bioproject/PRJNA748401
WUSTL_000328_A247	https://www.ncbi.nlm.nih.gov/nuccore/MZ710376	MZ710376	https://www.ncbi.nlm.nih.gov/bioproject/PRJNA748401
WUSTL_000329_A248	https://www.ncbi.nlm.nih.gov/nuccore/MZ710361	MZ710361	https://www.ncbi.nlm.nih.gov/bioproject/PRJNA748401
WUSTL_000330_A249	https://www.ncbi.nlm.nih.gov/nuccore/MZ710348	MZ710348	https://www.ncbi.nlm.nih.gov/bioproject/PRJNA748401
WUSTL_000332_A251	https://www.ncbi.nlm.nih.gov/nuccore/MZ710369	MZ710369	https://www.ncbi.nlm.nih.gov/bioproject/PRJNA748401
WUSTL_000334_A253	https://www.ncbi.nlm.nih.gov/nuccore/MZ710381	MZ710381	https://www.ncbi.nlm.nih.gov/bioproject/PRJNA748401
WUSTL_000337_A256	https://www.ncbi.nlm.nih.gov/nuccore/MZ710355	MZ710355	https://www.ncbi.nlm.nih.gov/bioproject/PRJNA748401
WUSTL_000338_A257	https://www.ncbi.nlm.nih.gov/nuccore/MZ710353	MZ710353	https://www.ncbi.nlm.nih.gov/bioproject/PRJNA748401
WUSTL_000339_A258	https://www.ncbi.nlm.nih.gov/nuccore/MZ710338	MZ710338	https://www.ncbi.nlm.nih.gov/bioproject/PRJNA748401
WUSTL_000340_A259	https://www.ncbi.nlm.nih.gov/nuccore/MZ710357	MZ710357	https://www.ncbi.nlm.nih.gov/bioproject/PRJNA748401
WUSTL_000352_A262	https://www.ncbi.nlm.nih.gov/nuccore/MZ710341	MZ710341	https://www.ncbi.nlm.nih.gov/bioproject/PRJNA748401
WUSTL_000358_A272	https://www.ncbi.nlm.nih.gov/nuccore/MZ710421	MZ710421	https://www.ncbi.nlm.nih.gov/bioproject/PRJNA748401
WUSTL_000359_A273	https://www.ncbi.nlm.nih.gov/nuccore/MZ710445	MZ710445	https://www.ncbi.nlm.nih.gov/bioproject/PRJNA748401
WUSTL_000360_A274	https://www.ncbi.nlm.nih.gov/nuccore/MZ710432	MZ710432	https://www.ncbi.nlm.nih.gov/bioproject/PRJNA748401
WUSTL_000361_A275	https://www.ncbi.nlm.nih.gov/nuccore/MZ710419	MZ710419	https://www.ncbi.nlm.nih.gov/bioproject/PRJNA748401
WUSTL_000366_A280	https://www.ncbi.nlm.nih.gov/nuccore/MZ710422	MZ710422	https://www.ncbi.nlm.nih.gov/bioproject/PRJNA748401
WUSTL_000367_A281	https://www.ncbi.nlm.nih.gov/nuccore/MZ710442	MZ710442	https://www.ncbi.nlm.nih.gov/bioproject/PRJNA748401
WUSTL_000370_A284	https://www.ncbi.nlm.nih.gov/nuccore/MZ710426	MZ710426	https://www.ncbi.nlm.nih.gov/bioproject/PRJNA748401
WUSTL_000372_A286	https://www.ncbi.nlm.nih.gov/nuccore/MZ710451	MZ710451	https://www.ncbi.nlm.nih.gov/bioproject/PRJNA748401
WUSTL_000374_A288	https://www.ncbi.nlm.nih.gov/nuccore/MZ710439	MZ710439	https://www.ncbi.nlm.nih.gov/bioproject/PRJNA748401
WUSTL_000376_A290	https://www.ncbi.nlm.nih.gov/nuccore/MZ710453	MZ710453	https://www.ncbi.nlm.nih.gov/bioproject/PRJNA748401
WUSTL_000377_A291	https://www.ncbi.nlm.nih.gov/nuccore/MZ710412	MZ710412	https://www.ncbi.nlm.nih.gov/bioproject/PRJNA748401
WUSTL_000378_A292	https://www.ncbi.nlm.nih.gov/nuccore/MZ710414	MZ710414	https://www.ncbi.nlm.nih.gov/bioproject/PRJNA748401
WUSTL_000379_A293	https://www.ncbi.nlm.nih.gov/nuccore/MZ710438	MZ710438	https://www.ncbi.nlm.nih.gov/bioproject/PRJNA748401
WUSTL_000381_A295	https://www.ncbi.nlm.nih.gov/nuccore/MZ710423	MZ710423	https://www.ncbi.nlm.nih.gov/bioproject/PRJNA748401
WUSTL_000382_A296	https://www.ncbi.nlm.nih.gov/nuccore/MZ710446	MZ710446	https://www.ncbi.nlm.nih.gov/bioproject/PRJNA748401
WUSTL_000383_A297	https://www.ncbi.nlm.nih.gov/nuccore/MZ710428	MZ710428	https://www.ncbi.nlm.nih.gov/bioproject/PRJNA748401
WUSTL_000384_A298	https://www.ncbi.nlm.nih.gov/nuccore/MZ710450	MZ710450	https://www.ncbi.nlm.nih.gov/bioproject/PRJNA748401
WUSTL_000385_A299	https://www.ncbi.nlm.nih.gov/nuccore/MZ710444	MZ710444	https://www.ncbi.nlm.nih.gov/bioproject/PRJNA748401
WUSTL_000390_A304	https://www.ncbi.nlm.nih.gov/nuccore/MZ710433	MZ710433	https://www.ncbi.nlm.nih.gov/bioproject/PRJNA748401
WUSTL_000392_A306	https://www.ncbi.nlm.nih.gov/nuccore/MZ710455	MZ710455	https://www.ncbi.nlm.nih.gov/bioproject/PRJNA748401
WUSTL_000393_A307	https://www.ncbi.nlm.nih.gov/nuccore/MZ710415	MZ710415	https://www.ncbi.nlm.nih.gov/bioproject/PRJNA748401
WUSTL_000394_A308	https://www.ncbi.nlm.nih.gov/nuccore/MZ710435	MZ710435	https://www.ncbi.nlm.nih.gov/bioproject/PRJNA748401
WUSTL_000395_A309	https://www.ncbi.nlm.nih.gov/nuccore/MZ710440	MZ710440	https://www.ncbi.nlm.nih.gov/bioproject/PRJNA748401
WUSTL_000396_A310	https://www.ncbi.nlm.nih.gov/nuccore/MZ710420	MZ710420	https://www.ncbi.nlm.nih.gov/bioproject/PRJNA748401
WUSTL_000398_A312	https://www.ncbi.nlm.nih.gov/nuccore/MZ710424	MZ710424	https://www.ncbi.nlm.nih.gov/bioproject/PRJNA748401
WUSTL_000399_A313	https://www.ncbi.nlm.nih.gov/nuccore/MZ710429	MZ710429	https://www.ncbi.nlm.nih.gov/bioproject/PRJNA748401
WUSTL_000400_A314	https://www.ncbi.nlm.nih.gov/nuccore/MZ710418	MZ710418	https://www.ncbi.nlm.nih.gov/bioproject/PRJNA748401
WUSTL_000401_A315	https://www.ncbi.nlm.nih.gov/nuccore/MZ710447	MZ710447	https://www.ncbi.nlm.nih.gov/bioproject/PRJNA748401
WUSTL_000402_A316	https://www.ncbi.nlm.nih.gov/nuccore/MZ710431	MZ710431	https://www.ncbi.nlm.nih.gov/bioproject/PRJNA748401
WUSTL_000403_A317	https://www.ncbi.nlm.nih.gov/nuccore/MZ710452	MZ710452	https://www.ncbi.nlm.nih.gov/bioproject/PRJNA748401
WUSTL_000406_A321	https://www.ncbi.nlm.nih.gov/nuccore/MZ710457	MZ710457	https://www.ncbi.nlm.nih.gov/bioproject/PRJNA748401
WUSTL_000407_A322	https://www.ncbi.nlm.nih.gov/nuccore/MZ710434	MZ710434	https://www.ncbi.nlm.nih.gov/bioproject/PRJNA748401
WUSTL_000409_A324	https://www.ncbi.nlm.nih.gov/nuccore/MZ710454	MZ710454	https://www.ncbi.nlm.nih.gov/bioproject/PRJNA748401
WUSTL_000410_A325	https://www.ncbi.nlm.nih.gov/nuccore/MZ710416	MZ710416	https://www.ncbi.nlm.nih.gov/bioproject/PRJNA748401
WUSTL_000411_A326	https://www.ncbi.nlm.nih.gov/nuccore/MZ710413	MZ710413	https://www.ncbi.nlm.nih.gov/bioproject/PRJNA748401
WUSTL_000413_A328	https://www.ncbi.nlm.nih.gov/nuccore/MZ710456	MZ710456	https://www.ncbi.nlm.nih.gov/bioproject/PRJNA748401
WUSTL_000414_A329	https://www.ncbi.nlm.nih.gov/nuccore/MZ710417	MZ710417	https://www.ncbi.nlm.nih.gov/bioproject/PRJNA748401
WUSTL_000416_A331	https://www.ncbi.nlm.nih.gov/nuccore/MZ710427	MZ710427	https://www.ncbi.nlm.nih.gov/bioproject/PRJNA748401
WUSTL_000425_A340	https://www.ncbi.nlm.nih.gov/nuccore/MZ710425	MZ710425	https://www.ncbi.nlm.nih.gov/bioproject/PRJNA748401
WUSTL_000427_A342	https://www.ncbi.nlm.nih.gov/nuccore/MZ710430	MZ710430	https://www.ncbi.nlm.nih.gov/bioproject/PRJNA748401
WUSTL_000428_A343	https://www.ncbi.nlm.nih.gov/nuccore/MZ710448	MZ710448	https://www.ncbi.nlm.nih.gov/bioproject/PRJNA748401
WUSTL_000429_A344	https://www.ncbi.nlm.nih.gov/nuccore/MZ710441	MZ710441	https://www.ncbi.nlm.nih.gov/bioproject/PRJNA748401
WUSTL_000431_A347	https://www.ncbi.nlm.nih.gov/nuccore/MZ710443	MZ710443	https://www.ncbi.nlm.nih.gov/bioproject/PRJNA748401
WUSTL_000434_A350	https://www.ncbi.nlm.nih.gov/nuccore/MZ710436	MZ710436	https://www.ncbi.nlm.nih.gov/bioproject/PRJNA748401
WUSTL_000435_A351	https://www.ncbi.nlm.nih.gov/nuccore/MZ710449	MZ710449	https://www.ncbi.nlm.nih.gov/bioproject/PRJNA748401
WUSTL_000438_A355	https://www.ncbi.nlm.nih.gov/nuccore/MZ710437	MZ710437	https://www.ncbi.nlm.nih.gov/bioproject/PRJNA748401
WUSTL_000465_A371	https://www.ncbi.nlm.nih.gov/nuccore/ON833485	ON833485	https://www.ncbi.nlm.nih.gov/bioproject/PRJNA748401
WUSTL_000474_A380	https://www.ncbi.nlm.nih.gov/nuccore/ON833517	ON833517	https://www.ncbi.nlm.nih.gov/bioproject/PRJNA748401
WUSTL_000476_A382	https://www.ncbi.nlm.nih.gov/nuccore/ON833490	ON833490	https://www.ncbi.nlm.nih.gov/bioproject/PRJNA748401
WUSTL_000478_A385	https://www.ncbi.nlm.nih.gov/nuccore/ON833514	ON833514	https://www.ncbi.nlm.nih.gov/bioproject/PRJNA748401
WUSTL_000479_A386	https://www.ncbi.nlm.nih.gov/nuccore/ON833484	ON833484	https://www.ncbi.nlm.nih.gov/bioproject/PRJNA748401
WUSTL_000483_A390	https://www.ncbi.nlm.nih.gov/nuccore/ON833506	ON833506	https://www.ncbi.nlm.nih.gov/bioproject/PRJNA748401
WUSTL_000485_A392	https://www.ncbi.nlm.nih.gov/nuccore/ON833515	ON833515	https://www.ncbi.nlm.nih.gov/bioproject/PRJNA748401
WUSTL_000486_A393	https://www.ncbi.nlm.nih.gov/nuccore/ON833483	ON833483	https://www.ncbi.nlm.nih.gov/bioproject/PRJNA748401
WUSTL_000491_A398	https://www.ncbi.nlm.nih.gov/nuccore/ON833513	ON833513	https://www.ncbi.nlm.nih.gov/bioproject/PRJNA748401
WUSTL_000493_A400	https://www.ncbi.nlm.nih.gov/nuccore/ON833486	ON833486	https://www.ncbi.nlm.nih.gov/bioproject/PRJNA748401
WUSTL_000496_A403	https://www.ncbi.nlm.nih.gov/nuccore/ON833504	ON833504	https://www.ncbi.nlm.nih.gov/bioproject/PRJNA748401
WUSTL_000497_A404	https://www.ncbi.nlm.nih.gov/nuccore/ON833500	ON833500	https://www.ncbi.nlm.nih.gov/bioproject/PRJNA748401
WUSTL_000499_A406	https://www.ncbi.nlm.nih.gov/nuccore/ON833520	ON833520	https://www.ncbi.nlm.nih.gov/bioproject/PRJNA748401
WUSTL_000502_A409	https://www.ncbi.nlm.nih.gov/nuccore/ON833528	ON833528	https://www.ncbi.nlm.nih.gov/bioproject/PRJNA748401
WUSTL_000503_A410	https://www.ncbi.nlm.nih.gov/nuccore/ON833499	ON833499	https://www.ncbi.nlm.nih.gov/bioproject/PRJNA748401
WUSTL_000504_A411	https://www.ncbi.nlm.nih.gov/nuccore/ON833523	ON833523	https://www.ncbi.nlm.nih.gov/bioproject/PRJNA748401
WUSTL_000507_A414	https://www.ncbi.nlm.nih.gov/nuccore/ON833518	ON833518	https://www.ncbi.nlm.nih.gov/bioproject/PRJNA748401
WUSTL_000508_A415	https://www.ncbi.nlm.nih.gov/nuccore/ON833503	ON833503	https://www.ncbi.nlm.nih.gov/bioproject/PRJNA748401
WUSTL_000509_A416	https://www.ncbi.nlm.nih.gov/nuccore/ON833492	ON833492	https://www.ncbi.nlm.nih.gov/bioproject/PRJNA748401
WUSTL_000511_A418	https://www.ncbi.nlm.nih.gov/nuccore/ON833522	ON833522	https://www.ncbi.nlm.nih.gov/bioproject/PRJNA748401
WUSTL_000513_A420	https://www.ncbi.nlm.nih.gov/nuccore/ON833496	ON833496	https://www.ncbi.nlm.nih.gov/bioproject/PRJNA748401
WUSTL_000515_A422	https://www.ncbi.nlm.nih.gov/nuccore/ON833507	ON833507	https://www.ncbi.nlm.nih.gov/bioproject/PRJNA748401
WUSTL_000517_A425	https://www.ncbi.nlm.nih.gov/nuccore/ON833487	ON833487	https://www.ncbi.nlm.nih.gov/bioproject/PRJNA748401
WUSTL_000518_A426	https://www.ncbi.nlm.nih.gov/nuccore/ON833511	ON833511	https://www.ncbi.nlm.nih.gov/bioproject/PRJNA748401
WUSTL_000519_A427	https://www.ncbi.nlm.nih.gov/nuccore/ON833519	ON833519	https://www.ncbi.nlm.nih.gov/bioproject/PRJNA748401
WUSTL_000520_A428	https://www.ncbi.nlm.nih.gov/nuccore/ON833495	ON833495	https://www.ncbi.nlm.nih.gov/bioproject/PRJNA748401
WUSTL_000521_A429	https://www.ncbi.nlm.nih.gov/nuccore/ON833489	ON833489	https://www.ncbi.nlm.nih.gov/bioproject/PRJNA748401
WUSTL_000522_A430	https://www.ncbi.nlm.nih.gov/nuccore/ON833494	ON833494	https://www.ncbi.nlm.nih.gov/bioproject/PRJNA748401
WUSTL_000523_A431	https://www.ncbi.nlm.nih.gov/nuccore/ON833526	ON833526	https://www.ncbi.nlm.nih.gov/bioproject/PRJNA748401
WUSTL_000524_A432	https://www.ncbi.nlm.nih.gov/nuccore/ON833510	ON833510	https://www.ncbi.nlm.nih.gov/bioproject/PRJNA748401
WUSTL_000525_A433	https://www.ncbi.nlm.nih.gov/nuccore/ON833493	ON833493	https://www.ncbi.nlm.nih.gov/bioproject/PRJNA748401
WUSTL_000528_A436	https://www.ncbi.nlm.nih.gov/nuccore/ON833482	ON833482	https://www.ncbi.nlm.nih.gov/bioproject/PRJNA748401
WUSTL_000532_A437	https://www.ncbi.nlm.nih.gov/nuccore/ON833488	ON833488	https://www.ncbi.nlm.nih.gov/bioproject/PRJNA748401
WUSTL_000533_A438	https://www.ncbi.nlm.nih.gov/nuccore/ON833491	ON833491	https://www.ncbi.nlm.nih.gov/bioproject/PRJNA748401
WUSTL_000534_A439	https://www.ncbi.nlm.nih.gov/nuccore/ON833527	ON833527	https://www.ncbi.nlm.nih.gov/bioproject/PRJNA748401
WUSTL_000535_A440	https://www.ncbi.nlm.nih.gov/nuccore/ON833497	ON833497	https://www.ncbi.nlm.nih.gov/bioproject/PRJNA748401
WUSTL_000536_A441	https://www.ncbi.nlm.nih.gov/nuccore/ON833505	ON833505	https://www.ncbi.nlm.nih.gov/bioproject/PRJNA748401
WUSTL_000541_A446	https://www.ncbi.nlm.nih.gov/nuccore/ON833509	ON833509	https://www.ncbi.nlm.nih.gov/bioproject/PRJNA748401
WUSTL_000542_A447	https://www.ncbi.nlm.nih.gov/nuccore/ON833524	ON833524	https://www.ncbi.nlm.nih.gov/bioproject/PRJNA748401
WUSTL_000544_A449	https://www.ncbi.nlm.nih.gov/nuccore/ON833512	ON833512	https://www.ncbi.nlm.nih.gov/bioproject/PRJNA748401
WUSTL_000545_A450	https://www.ncbi.nlm.nih.gov/nuccore/ON833508	ON833508	https://www.ncbi.nlm.nih.gov/bioproject/PRJNA748401
WUSTL_000548_A453	https://www.ncbi.nlm.nih.gov/nuccore/ON833502	ON833502	https://www.ncbi.nlm.nih.gov/bioproject/PRJNA748401
WUSTL_000558_A463	https://www.ncbi.nlm.nih.gov/nuccore/OK576671	OK576671	https://www.ncbi.nlm.nih.gov/bioproject/PRJNA748401
WUSTL_000568_A473	https://www.ncbi.nlm.nih.gov/nuccore/OK576682	OK576682	https://www.ncbi.nlm.nih.gov/bioproject/PRJNA748401
WUSTL_000572_A477	https://www.ncbi.nlm.nih.gov/nuccore/OK576688	OK576688	https://www.ncbi.nlm.nih.gov/bioproject/PRJNA748401
WUSTL_000575_A480	https://www.ncbi.nlm.nih.gov/nuccore/OK576675	OK576675	https://www.ncbi.nlm.nih.gov/bioproject/PRJNA748401
WUSTL_000578_A483	https://www.ncbi.nlm.nih.gov/nuccore/OK576676	OK576676	https://www.ncbi.nlm.nih.gov/bioproject/PRJNA748401
WUSTL_000580_A486	https://www.ncbi.nlm.nih.gov/nuccore/OK576662	OK576662	https://www.ncbi.nlm.nih.gov/bioproject/PRJNA748401
WUSTL_000583_A489	https://www.ncbi.nlm.nih.gov/nuccore/OK576660	OK576660	https://www.ncbi.nlm.nih.gov/bioproject/PRJNA748401
WUSTL_000586_A492	https://www.ncbi.nlm.nih.gov/nuccore/OK576684	OK576684	https://www.ncbi.nlm.nih.gov/bioproject/PRJNA748401
WUSTL_000589_A495	https://www.ncbi.nlm.nih.gov/nuccore/OK576683	OK576683	https://www.ncbi.nlm.nih.gov/bioproject/PRJNA748401
WUSTL_000590_A496	https://www.ncbi.nlm.nih.gov/nuccore/OK576678	OK576678	https://www.ncbi.nlm.nih.gov/bioproject/PRJNA748401
WUSTL_000591_A497	https://www.ncbi.nlm.nih.gov/nuccore/OK576667	OK576667	https://www.ncbi.nlm.nih.gov/bioproject/PRJNA748401
WUSTL_000593_A499	https://www.ncbi.nlm.nih.gov/nuccore/OK576674	OK576674	https://www.ncbi.nlm.nih.gov/bioproject/PRJNA748401
WUSTL_000594_A500	https://www.ncbi.nlm.nih.gov/nuccore/OK576664	OK576664	https://www.ncbi.nlm.nih.gov/bioproject/PRJNA748401
WUSTL_000598_A504	https://www.ncbi.nlm.nih.gov/nuccore/OK576665	OK576665	https://www.ncbi.nlm.nih.gov/bioproject/PRJNA748401
WUSTL_000599_A505	https://www.ncbi.nlm.nih.gov/nuccore/OK576692	OK576692	https://www.ncbi.nlm.nih.gov/bioproject/PRJNA748401
WUSTL_000601_A507	https://www.ncbi.nlm.nih.gov/nuccore/OK576681	OK576681	https://www.ncbi.nlm.nih.gov/bioproject/PRJNA748401
WUSTL_000602_A508	https://www.ncbi.nlm.nih.gov/nuccore/OK576677	OK576677	https://www.ncbi.nlm.nih.gov/bioproject/PRJNA748401
WUSTL_000604_A509	https://www.ncbi.nlm.nih.gov/nuccore/OK576668	OK576668	https://www.ncbi.nlm.nih.gov/bioproject/PRJNA748401
WUSTL_000606_A511	https://www.ncbi.nlm.nih.gov/nuccore/OK576661	OK576661	https://www.ncbi.nlm.nih.gov/bioproject/PRJNA748401
WUSTL_000607_A512	https://www.ncbi.nlm.nih.gov/nuccore/OK576669	OK576669	https://www.ncbi.nlm.nih.gov/bioproject/PRJNA748401
WUSTL_000610_A515	https://www.ncbi.nlm.nih.gov/nuccore/OK576687	OK576687	https://www.ncbi.nlm.nih.gov/bioproject/PRJNA748401
WUSTL_000612_A517	https://www.ncbi.nlm.nih.gov/nuccore/OK576686	OK576686	https://www.ncbi.nlm.nih.gov/bioproject/PRJNA748401
WUSTL_000614_A519	https://www.ncbi.nlm.nih.gov/nuccore/OK576695	OK576695	https://www.ncbi.nlm.nih.gov/bioproject/PRJNA748401
WUSTL_000615_A520	https://www.ncbi.nlm.nih.gov/nuccore/OK576657	OK576657	https://www.ncbi.nlm.nih.gov/bioproject/PRJNA748401
WUSTL_000617_A522	https://www.ncbi.nlm.nih.gov/nuccore/OK576679	OK576679	https://www.ncbi.nlm.nih.gov/bioproject/PRJNA748401
WUSTL_000619_A524	https://www.ncbi.nlm.nih.gov/nuccore/OK576691	OK576691	https://www.ncbi.nlm.nih.gov/bioproject/PRJNA748401
WUSTL_000621_A526	https://www.ncbi.nlm.nih.gov/nuccore/OK576670	OK576670	https://www.ncbi.nlm.nih.gov/bioproject/PRJNA748401
WUSTL_000624_A529	https://www.ncbi.nlm.nih.gov/nuccore/OK576659	OK576659	https://www.ncbi.nlm.nih.gov/bioproject/PRJNA748401
WUSTL_000625_A530	https://www.ncbi.nlm.nih.gov/nuccore/OK576672	OK576672	https://www.ncbi.nlm.nih.gov/bioproject/PRJNA748401
WUSTL_000627_A532	https://www.ncbi.nlm.nih.gov/nuccore/OK576693	OK576693	https://www.ncbi.nlm.nih.gov/bioproject/PRJNA748401
WUSTL_000629_A534	https://www.ncbi.nlm.nih.gov/nuccore/OK576698	OK576698	https://www.ncbi.nlm.nih.gov/bioproject/PRJNA748401
WUSTL_000632_A537	https://www.ncbi.nlm.nih.gov/nuccore/OK576696	OK576696	https://www.ncbi.nlm.nih.gov/bioproject/PRJNA748401
WUSTL_000634_A539	https://www.ncbi.nlm.nih.gov/nuccore/OK576666	OK576666	https://www.ncbi.nlm.nih.gov/bioproject/PRJNA748401
WUSTL_000635_A540	https://www.ncbi.nlm.nih.gov/nuccore/OK576689	OK576689	https://www.ncbi.nlm.nih.gov/bioproject/PRJNA748401
WUSTL_000637_A541	https://www.ncbi.nlm.nih.gov/nuccore/OK576685	OK576685	https://www.ncbi.nlm.nih.gov/bioproject/PRJNA748401
WUSTL_000643_A544	https://www.ncbi.nlm.nih.gov/nuccore/OK576697	OK576697	https://www.ncbi.nlm.nih.gov/bioproject/PRJNA748401
WUSTL_000647_A546	https://www.ncbi.nlm.nih.gov/nuccore/OK576673	OK576673	https://www.ncbi.nlm.nih.gov/bioproject/PRJNA748401
WUSTL_000648_A547	https://www.ncbi.nlm.nih.gov/nuccore/OK576694	OK576694	https://www.ncbi.nlm.nih.gov/bioproject/PRJNA748401
WUSTL_000649_A548	https://www.ncbi.nlm.nih.gov/nuccore/OK576680	OK576680	https://www.ncbi.nlm.nih.gov/bioproject/PRJNA748401
WUSTL_000651_A550	https://www.ncbi.nlm.nih.gov/nuccore/OK576663	OK576663	https://www.ncbi.nlm.nih.gov/bioproject/PRJNA748401
WUSTL_000652_A551	https://www.ncbi.nlm.nih.gov/nuccore/OK576690	OK576690	https://www.ncbi.nlm.nih.gov/bioproject/PRJNA748401
WUSTL_000666_A568	https://www.ncbi.nlm.nih.gov/nuccore/ON872889	ON872889	https://www.ncbi.nlm.nih.gov/bioproject/PRJNA748401
WUSTL_000674_A576	https://www.ncbi.nlm.nih.gov/nuccore/ON872895	ON872895	https://www.ncbi.nlm.nih.gov/bioproject/PRJNA748401
WUSTL_000676_A578	https://www.ncbi.nlm.nih.gov/nuccore/ON872934	ON872934	https://www.ncbi.nlm.nih.gov/bioproject/PRJNA748401
WUSTL_000677_A579	https://www.ncbi.nlm.nih.gov/nuccore/ON872903	ON872903	https://www.ncbi.nlm.nih.gov/bioproject/PRJNA748401
WUSTL_000678_A580	https://www.ncbi.nlm.nih.gov/nuccore/ON872911	ON872911	https://www.ncbi.nlm.nih.gov/bioproject/PRJNA748401
WUSTL_000679_A581	https://www.ncbi.nlm.nih.gov/nuccore/ON872918	ON872918	https://www.ncbi.nlm.nih.gov/bioproject/PRJNA748401
WUSTL_000681_A583	https://www.ncbi.nlm.nih.gov/nuccore/ON872886	ON872886	https://www.ncbi.nlm.nih.gov/bioproject/PRJNA748401
WUSTL_000682_A584	https://www.ncbi.nlm.nih.gov/nuccore/ON872907	ON872907	https://www.ncbi.nlm.nih.gov/bioproject/PRJNA748401
WUSTL_000685_A587	https://www.ncbi.nlm.nih.gov/nuccore/ON872917	ON872917	https://www.ncbi.nlm.nih.gov/bioproject/PRJNA748401
WUSTL_000690_A593	https://www.ncbi.nlm.nih.gov/nuccore/ON872882	ON872882	https://www.ncbi.nlm.nih.gov/bioproject/PRJNA748401
WUSTL_000692_A595	https://www.ncbi.nlm.nih.gov/nuccore/ON872905	ON872905	https://www.ncbi.nlm.nih.gov/bioproject/PRJNA748401
WUSTL_000693_A596	https://www.ncbi.nlm.nih.gov/nuccore/ON872887	ON872887	https://www.ncbi.nlm.nih.gov/bioproject/PRJNA748401
WUSTL_000694_A597	https://www.ncbi.nlm.nih.gov/nuccore/ON872928	ON872928	https://www.ncbi.nlm.nih.gov/bioproject/PRJNA748401
WUSTL_000695_A598	https://www.ncbi.nlm.nih.gov/nuccore/ON872923	ON872923	https://www.ncbi.nlm.nih.gov/bioproject/PRJNA748401
WUSTL_000696_A599	https://www.ncbi.nlm.nih.gov/nuccore/ON872906	ON872906	https://www.ncbi.nlm.nih.gov/bioproject/PRJNA748401
WUSTL_000698_A601	https://www.ncbi.nlm.nih.gov/nuccore/ON872884	ON872884	https://www.ncbi.nlm.nih.gov/bioproject/PRJNA748401
WUSTL_000701_A604	https://www.ncbi.nlm.nih.gov/nuccore/ON833700	ON833700	https://www.ncbi.nlm.nih.gov/bioproject/PRJNA748401
WUSTL_000702_A605	https://www.ncbi.nlm.nih.gov/nuccore/ON872904	ON872904	https://www.ncbi.nlm.nih.gov/bioproject/PRJNA748401
WUSTL_000705_A608	https://www.ncbi.nlm.nih.gov/nuccore/ON872896	ON872896	https://www.ncbi.nlm.nih.gov/bioproject/PRJNA748401
WUSTL_000706_A609	https://www.ncbi.nlm.nih.gov/nuccore/ON872892	ON872892	https://www.ncbi.nlm.nih.gov/bioproject/PRJNA748401
WUSTL_000707_A610	https://www.ncbi.nlm.nih.gov/nuccore/ON872913	ON872913	https://www.ncbi.nlm.nih.gov/bioproject/PRJNA748401
WUSTL_000708_A611	https://www.ncbi.nlm.nih.gov/nuccore/ON872893	ON872893	https://www.ncbi.nlm.nih.gov/bioproject/PRJNA748401
WUSTL_000709_A612	https://www.ncbi.nlm.nih.gov/nuccore/ON872909	ON872909	https://www.ncbi.nlm.nih.gov/bioproject/PRJNA748401
WUSTL_000711_A614	https://www.ncbi.nlm.nih.gov/nuccore/ON872880	ON872880	https://www.ncbi.nlm.nih.gov/bioproject/PRJNA748401
WUSTL_000712_A615	https://www.ncbi.nlm.nih.gov/nuccore/ON872929	ON872929	https://www.ncbi.nlm.nih.gov/bioproject/PRJNA748401
WUSTL_000713_A616	https://www.ncbi.nlm.nih.gov/nuccore/ON872932	ON872932	https://www.ncbi.nlm.nih.gov/bioproject/PRJNA748401
WUSTL_000714_A617	https://www.ncbi.nlm.nih.gov/nuccore/ON872925	ON872925	https://www.ncbi.nlm.nih.gov/bioproject/PRJNA748401
WUSTL_000715_A618	https://www.ncbi.nlm.nih.gov/nuccore/ON872885	ON872885	https://www.ncbi.nlm.nih.gov/bioproject/PRJNA748401
WUSTL_000716_A619	https://www.ncbi.nlm.nih.gov/nuccore/ON872899	ON872899	https://www.ncbi.nlm.nih.gov/bioproject/PRJNA748401
WUSTL_000718_A621	https://www.ncbi.nlm.nih.gov/nuccore/ON872910	ON872910	https://www.ncbi.nlm.nih.gov/bioproject/PRJNA748401
WUSTL_000719_A622	https://www.ncbi.nlm.nih.gov/nuccore/ON872890	ON872890	https://www.ncbi.nlm.nih.gov/bioproject/PRJNA748401
WUSTL_000720_A623	https://www.ncbi.nlm.nih.gov/nuccore/ON872908	ON872908	https://www.ncbi.nlm.nih.gov/bioproject/PRJNA748401
WUSTL_000721_A624	https://www.ncbi.nlm.nih.gov/nuccore/ON872919	ON872919	https://www.ncbi.nlm.nih.gov/bioproject/PRJNA748401
WUSTL_000722_A625	https://www.ncbi.nlm.nih.gov/nuccore/ON872891	ON872891	https://www.ncbi.nlm.nih.gov/bioproject/PRJNA748401
WUSTL_000723_A626	https://www.ncbi.nlm.nih.gov/nuccore/ON872898	ON872898	https://www.ncbi.nlm.nih.gov/bioproject/PRJNA748401
WUSTL_000724_A627	https://www.ncbi.nlm.nih.gov/nuccore/ON872901	ON872901	https://www.ncbi.nlm.nih.gov/bioproject/PRJNA748401
WUSTL_000726_A629	https://www.ncbi.nlm.nih.gov/nuccore/ON872927	ON872927	https://www.ncbi.nlm.nih.gov/bioproject/PRJNA748401
WUSTL_000727_A630	https://www.ncbi.nlm.nih.gov/nuccore/ON872931	ON872931	https://www.ncbi.nlm.nih.gov/bioproject/PRJNA748401
WUSTL_000728_A631	https://www.ncbi.nlm.nih.gov/nuccore/ON872936	ON872936	https://www.ncbi.nlm.nih.gov/bioproject/PRJNA748401
WUSTL_000729_A632	https://www.ncbi.nlm.nih.gov/nuccore/ON872881	ON872881	https://www.ncbi.nlm.nih.gov/bioproject/PRJNA748401
WUSTL_000730_A633	https://www.ncbi.nlm.nih.gov/nuccore/ON872924	ON872924	https://www.ncbi.nlm.nih.gov/bioproject/PRJNA748401
WUSTL_000731_A634	https://www.ncbi.nlm.nih.gov/nuccore/ON872933	ON872933	https://www.ncbi.nlm.nih.gov/bioproject/PRJNA748401
WUSTL_000732_A635	https://www.ncbi.nlm.nih.gov/nuccore/ON872926	ON872926	https://www.ncbi.nlm.nih.gov/bioproject/PRJNA748401
WUSTL_000733_A636	https://www.ncbi.nlm.nih.gov/nuccore/ON872888	ON872888	https://www.ncbi.nlm.nih.gov/bioproject/PRJNA748401
WUSTL_000734_A637	https://www.ncbi.nlm.nih.gov/nuccore/ON872912	ON872912	https://www.ncbi.nlm.nih.gov/bioproject/PRJNA748401
WUSTL_000735_A638	https://www.ncbi.nlm.nih.gov/nuccore/ON872935	ON872935	https://www.ncbi.nlm.nih.gov/bioproject/PRJNA748401
WUSTL_000736_A639	https://www.ncbi.nlm.nih.gov/nuccore/ON872915	ON872915	https://www.ncbi.nlm.nih.gov/bioproject/PRJNA748401
WUSTL_000737_A640	https://www.ncbi.nlm.nih.gov/nuccore/ON872900	ON872900	https://www.ncbi.nlm.nih.gov/bioproject/PRJNA748401
WUSTL_000738_A641	https://www.ncbi.nlm.nih.gov/nuccore/ON872921	ON872921	https://www.ncbi.nlm.nih.gov/bioproject/PRJNA748401
WUSTL_000739_A642	https://www.ncbi.nlm.nih.gov/nuccore/ON872902	ON872902	https://www.ncbi.nlm.nih.gov/bioproject/PRJNA748401
WUSTL_000740_A643	https://www.ncbi.nlm.nih.gov/nuccore/ON872897	ON872897	https://www.ncbi.nlm.nih.gov/bioproject/PRJNA748401
WUSTL_000741_A644	https://www.ncbi.nlm.nih.gov/nuccore/ON872914	ON872914	https://www.ncbi.nlm.nih.gov/bioproject/PRJNA748401
WUSTL_000742_A645	https://www.ncbi.nlm.nih.gov/nuccore/ON872894	ON872894	https://www.ncbi.nlm.nih.gov/bioproject/PRJNA748401
WUSTL_000743_A646	https://www.ncbi.nlm.nih.gov/nuccore/ON872916	ON872916	https://www.ncbi.nlm.nih.gov/bioproject/PRJNA748401
WUSTL_000744_A647	https://www.ncbi.nlm.nih.gov/nuccore/ON872883	ON872883	https://www.ncbi.nlm.nih.gov/bioproject/PRJNA748401
WUSTL_000746_A649	https://www.ncbi.nlm.nih.gov/nuccore/ON872930	ON872930	https://www.ncbi.nlm.nih.gov/bioproject/PRJNA748401
WUSTL_000748_A651	https://www.ncbi.nlm.nih.gov/nuccore/ON872922	ON872922	https://www.ncbi.nlm.nih.gov/bioproject/PRJNA748401
WUSTL_000750_A654	https://www.ncbi.nlm.nih.gov/nuccore/ON833644	ON833644	https://www.ncbi.nlm.nih.gov/bioproject/PRJNA748401
WUSTL_000751_A655	https://www.ncbi.nlm.nih.gov/nuccore/ON833649	ON833649	https://www.ncbi.nlm.nih.gov/bioproject/PRJNA748401
WUSTL_000752_A656	https://www.ncbi.nlm.nih.gov/nuccore/ON833697	ON833697	https://www.ncbi.nlm.nih.gov/bioproject/PRJNA748401
WUSTL_000753_A657	https://www.ncbi.nlm.nih.gov/nuccore/ON833692	ON833692	https://www.ncbi.nlm.nih.gov/bioproject/PRJNA748401
WUSTL_000754_A658	https://www.ncbi.nlm.nih.gov/nuccore/ON833672	ON833672	https://www.ncbi.nlm.nih.gov/bioproject/PRJNA748401
WUSTL_000755_A659	https://www.ncbi.nlm.nih.gov/nuccore/ON833651	ON833651	https://www.ncbi.nlm.nih.gov/bioproject/PRJNA748401
WUSTL_000756_A660	https://www.ncbi.nlm.nih.gov/nuccore/ON833677	ON833677	https://www.ncbi.nlm.nih.gov/bioproject/PRJNA748401
WUSTL_000758_A662	https://www.ncbi.nlm.nih.gov/nuccore/ON833647	ON833647	https://www.ncbi.nlm.nih.gov/bioproject/PRJNA748401
WUSTL_000759_A663	https://www.ncbi.nlm.nih.gov/nuccore/ON833694	ON833694	https://www.ncbi.nlm.nih.gov/bioproject/PRJNA748401
WUSTL_000760_A664	https://www.ncbi.nlm.nih.gov/nuccore/ON833632	ON833632	https://www.ncbi.nlm.nih.gov/bioproject/PRJNA748401
WUSTL_000761_A665	https://www.ncbi.nlm.nih.gov/nuccore/ON833620	ON833620	https://www.ncbi.nlm.nih.gov/bioproject/PRJNA748401
WUSTL_000762_A666	https://www.ncbi.nlm.nih.gov/nuccore/ON833636	ON833636	https://www.ncbi.nlm.nih.gov/bioproject/PRJNA748401
WUSTL_000763_A667	https://www.ncbi.nlm.nih.gov/nuccore/ON833661	ON833661	https://www.ncbi.nlm.nih.gov/bioproject/PRJNA748401
WUSTL_000764_A668	https://www.ncbi.nlm.nih.gov/nuccore/ON833635	ON833635	https://www.ncbi.nlm.nih.gov/bioproject/PRJNA748401
WUSTL_000765_A669	https://www.ncbi.nlm.nih.gov/nuccore/ON833660	ON833660	https://www.ncbi.nlm.nih.gov/bioproject/PRJNA748401
WUSTL_000767_A671	https://www.ncbi.nlm.nih.gov/nuccore/ON833638	ON833638	https://www.ncbi.nlm.nih.gov/bioproject/PRJNA748401
WUSTL_000768_A672	https://www.ncbi.nlm.nih.gov/nuccore/ON833689	ON833689	https://www.ncbi.nlm.nih.gov/bioproject/PRJNA748401
WUSTL_000769_A673	https://www.ncbi.nlm.nih.gov/nuccore/ON833652	ON833652	https://www.ncbi.nlm.nih.gov/bioproject/PRJNA748401
WUSTL_000770_A674	https://www.ncbi.nlm.nih.gov/nuccore/ON833666	ON833666	https://www.ncbi.nlm.nih.gov/bioproject/PRJNA748401
WUSTL_000771_A675	https://www.ncbi.nlm.nih.gov/nuccore/ON833659	ON833659	https://www.ncbi.nlm.nih.gov/bioproject/PRJNA748401
WUSTL_000773_A677	https://www.ncbi.nlm.nih.gov/nuccore/ON833702	ON833702	https://www.ncbi.nlm.nih.gov/bioproject/PRJNA748401
WUSTL_000774_A678	https://www.ncbi.nlm.nih.gov/nuccore/ON833673	ON833673	https://www.ncbi.nlm.nih.gov/bioproject/PRJNA748401
WUSTL_000775_A679	https://www.ncbi.nlm.nih.gov/nuccore/ON833648	ON833648	https://www.ncbi.nlm.nih.gov/bioproject/PRJNA748401
WUSTL_000776_A680	https://www.ncbi.nlm.nih.gov/nuccore/ON833701	ON833701	https://www.ncbi.nlm.nih.gov/bioproject/PRJNA748401
WUSTL_000778_A682	https://www.ncbi.nlm.nih.gov/nuccore/ON833679	ON833679	https://www.ncbi.nlm.nih.gov/bioproject/PRJNA748401
WUSTL_000779_A683	https://www.ncbi.nlm.nih.gov/nuccore/ON833646	ON833646	https://www.ncbi.nlm.nih.gov/bioproject/PRJNA748401
WUSTL_000781_A685	https://www.ncbi.nlm.nih.gov/nuccore/ON833633	ON833633	https://www.ncbi.nlm.nih.gov/bioproject/PRJNA748401
WUSTL_000782_A686	https://www.ncbi.nlm.nih.gov/nuccore/ON833621	ON833621	https://www.ncbi.nlm.nih.gov/bioproject/PRJNA748401
WUSTL_000783_A687	https://www.ncbi.nlm.nih.gov/nuccore/ON833681	ON833681	https://www.ncbi.nlm.nih.gov/bioproject/PRJNA748401
WUSTL_000784_A688	https://www.ncbi.nlm.nih.gov/nuccore/ON833639	ON833639	https://www.ncbi.nlm.nih.gov/bioproject/PRJNA748401
WUSTL_000785_A689	https://www.ncbi.nlm.nih.gov/nuccore/ON833619	ON833619	https://www.ncbi.nlm.nih.gov/bioproject/PRJNA748401
WUSTL_000786_A690	https://www.ncbi.nlm.nih.gov/nuccore/ON833669	ON833669	https://www.ncbi.nlm.nih.gov/bioproject/PRJNA748401
WUSTL_000787_A691	https://www.ncbi.nlm.nih.gov/nuccore/ON833657	ON833657	https://www.ncbi.nlm.nih.gov/bioproject/PRJNA748401
WUSTL_000788_A692	https://www.ncbi.nlm.nih.gov/nuccore/ON833698	ON833698	https://www.ncbi.nlm.nih.gov/bioproject/PRJNA748401
WUSTL_000789_A693	https://www.ncbi.nlm.nih.gov/nuccore/ON833671	ON833671	https://www.ncbi.nlm.nih.gov/bioproject/PRJNA748401
WUSTL_000790_A694	https://www.ncbi.nlm.nih.gov/nuccore/ON833628	ON833628	https://www.ncbi.nlm.nih.gov/bioproject/PRJNA748401
WUSTL_000791_A695	https://www.ncbi.nlm.nih.gov/nuccore/ON833693	ON833693	https://www.ncbi.nlm.nih.gov/bioproject/PRJNA748401
WUSTL_000792_A696	https://www.ncbi.nlm.nih.gov/nuccore/ON833658	ON833658	https://www.ncbi.nlm.nih.gov/bioproject/PRJNA748401
WUSTL_000793_A697	https://www.ncbi.nlm.nih.gov/nuccore/ON833682	ON833682	https://www.ncbi.nlm.nih.gov/bioproject/PRJNA748401
WUSTL_000794_A698	https://www.ncbi.nlm.nih.gov/nuccore/ON833684	ON833684	https://www.ncbi.nlm.nih.gov/bioproject/PRJNA748401
WUSTL_000795_A699	https://www.ncbi.nlm.nih.gov/nuccore/ON833664	ON833664	https://www.ncbi.nlm.nih.gov/bioproject/PRJNA748401
WUSTL_000796_A700	https://www.ncbi.nlm.nih.gov/nuccore/ON833650	ON833650	https://www.ncbi.nlm.nih.gov/bioproject/PRJNA748401
WUSTL_000797_A701	https://www.ncbi.nlm.nih.gov/nuccore/ON833676	ON833676	https://www.ncbi.nlm.nih.gov/bioproject/PRJNA748401
WUSTL_000798_A702	https://www.ncbi.nlm.nih.gov/nuccore/ON833623	ON833623	https://www.ncbi.nlm.nih.gov/bioproject/PRJNA748401
WUSTL_000800_A704	https://www.ncbi.nlm.nih.gov/nuccore/ON833642	ON833642	https://www.ncbi.nlm.nih.gov/bioproject/PRJNA748401
WUSTL_000801_A705	https://www.ncbi.nlm.nih.gov/nuccore/ON833634	ON833634	https://www.ncbi.nlm.nih.gov/bioproject/PRJNA748401
WUSTL_000802_A706	https://www.ncbi.nlm.nih.gov/nuccore/ON833691	ON833691	https://www.ncbi.nlm.nih.gov/bioproject/PRJNA748401
WUSTL_000803_A707	https://www.ncbi.nlm.nih.gov/nuccore/ON833687	ON833687	https://www.ncbi.nlm.nih.gov/bioproject/PRJNA748401
WUSTL_000804_A708	https://www.ncbi.nlm.nih.gov/nuccore/ON833637	ON833637	https://www.ncbi.nlm.nih.gov/bioproject/PRJNA748401
WUSTL_000806_A710	https://www.ncbi.nlm.nih.gov/nuccore/ON833665	ON833665	https://www.ncbi.nlm.nih.gov/bioproject/PRJNA748401
WUSTL_000807_A711	https://www.ncbi.nlm.nih.gov/nuccore/ON833686	ON833686	https://www.ncbi.nlm.nih.gov/bioproject/PRJNA748401
WUSTL_000808_A712	https://www.ncbi.nlm.nih.gov/nuccore/ON833640	ON833640	https://www.ncbi.nlm.nih.gov/bioproject/PRJNA748401
WUSTL_000809_A713	https://www.ncbi.nlm.nih.gov/nuccore/ON833696	ON833696	https://www.ncbi.nlm.nih.gov/bioproject/PRJNA748401
WUSTL_000810_A714	https://www.ncbi.nlm.nih.gov/nuccore/ON833699	ON833699	https://www.ncbi.nlm.nih.gov/bioproject/PRJNA748401
WUSTL_000811_A715	https://www.ncbi.nlm.nih.gov/nuccore/ON833655	ON833655	https://www.ncbi.nlm.nih.gov/bioproject/PRJNA748401
WUSTL_000813_A717	https://www.ncbi.nlm.nih.gov/nuccore/ON833668	ON833668	https://www.ncbi.nlm.nih.gov/bioproject/PRJNA748401
WUSTL_000814_A718	https://www.ncbi.nlm.nih.gov/nuccore/ON833675	ON833675	https://www.ncbi.nlm.nih.gov/bioproject/PRJNA748401
WUSTL_000815_A719	https://www.ncbi.nlm.nih.gov/nuccore/ON833678	ON833678	https://www.ncbi.nlm.nih.gov/bioproject/PRJNA748401
WUSTL_000816_A720	https://www.ncbi.nlm.nih.gov/nuccore/ON833645	ON833645	https://www.ncbi.nlm.nih.gov/bioproject/PRJNA748401
WUSTL_000817_A721	https://www.ncbi.nlm.nih.gov/nuccore/ON833703	ON833703	https://www.ncbi.nlm.nih.gov/bioproject/PRJNA748401
WUSTL_000818_A722	https://www.ncbi.nlm.nih.gov/nuccore/ON833627	ON833627	https://www.ncbi.nlm.nih.gov/bioproject/PRJNA748401
WUSTL_000819_A723	https://www.ncbi.nlm.nih.gov/nuccore/ON833631	ON833631	https://www.ncbi.nlm.nih.gov/bioproject/PRJNA748401
WUSTL_000820_A724	https://www.ncbi.nlm.nih.gov/nuccore/ON833674	ON833674	https://www.ncbi.nlm.nih.gov/bioproject/PRJNA748401
WUSTL_000821_A725	https://www.ncbi.nlm.nih.gov/nuccore/ON833685	ON833685	https://www.ncbi.nlm.nih.gov/bioproject/PRJNA748401
WUSTL_000822_A726	https://www.ncbi.nlm.nih.gov/nuccore/ON833653	ON833653	https://www.ncbi.nlm.nih.gov/bioproject/PRJNA748401
WUSTL_000823_A727	https://www.ncbi.nlm.nih.gov/nuccore/ON833680	ON833680	https://www.ncbi.nlm.nih.gov/bioproject/PRJNA748401
WUSTL_000824_A728	https://www.ncbi.nlm.nih.gov/nuccore/ON833641	ON833641	https://www.ncbi.nlm.nih.gov/bioproject/PRJNA748401
WUSTL_000825_A729	https://www.ncbi.nlm.nih.gov/nuccore/ON833622	ON833622	https://www.ncbi.nlm.nih.gov/bioproject/PRJNA748401
WUSTL_000827_A731	https://www.ncbi.nlm.nih.gov/nuccore/ON833643	ON833643	https://www.ncbi.nlm.nih.gov/bioproject/PRJNA748401
WUSTL_000828_A732	https://www.ncbi.nlm.nih.gov/nuccore/ON833625	ON833625	https://www.ncbi.nlm.nih.gov/bioproject/PRJNA748401
WUSTL_000829_A733	https://www.ncbi.nlm.nih.gov/nuccore/ON833663	ON833663	https://www.ncbi.nlm.nih.gov/bioproject/PRJNA748401
WUSTL_000830_A734	https://www.ncbi.nlm.nih.gov/nuccore/ON833688	ON833688	https://www.ncbi.nlm.nih.gov/bioproject/PRJNA748401
WUSTL_000831_A735	https://www.ncbi.nlm.nih.gov/nuccore/ON833618	ON833618	https://www.ncbi.nlm.nih.gov/bioproject/PRJNA748401
WUSTL_000832_A736	https://www.ncbi.nlm.nih.gov/nuccore/ON833624	ON833624	https://www.ncbi.nlm.nih.gov/bioproject/PRJNA748401
WUSTL_000833_A737	https://www.ncbi.nlm.nih.gov/nuccore/ON833670	ON833670	https://www.ncbi.nlm.nih.gov/bioproject/PRJNA748401
WUSTL_000834_A738	https://www.ncbi.nlm.nih.gov/nuccore/ON833656	ON833656	https://www.ncbi.nlm.nih.gov/bioproject/PRJNA748401
WUSTL_000835_A739	https://www.ncbi.nlm.nih.gov/nuccore/ON833683	ON833683	https://www.ncbi.nlm.nih.gov/bioproject/PRJNA748401
WUSTL_000836_A740	https://www.ncbi.nlm.nih.gov/nuccore/ON833695	ON833695	https://www.ncbi.nlm.nih.gov/bioproject/PRJNA748401
WUSTL_000837_A741	https://www.ncbi.nlm.nih.gov/nuccore/ON833629	ON833629	https://www.ncbi.nlm.nih.gov/bioproject/PRJNA748401
WUSTL_000838_A742	https://www.ncbi.nlm.nih.gov/nuccore/ON833626	ON833626	https://www.ncbi.nlm.nih.gov/bioproject/PRJNA748401
WUSTL_000839_A743	https://www.ncbi.nlm.nih.gov/nuccore/ON833690	ON833690	https://www.ncbi.nlm.nih.gov/bioproject/PRJNA748401
WUSTL_000840_A744	https://www.ncbi.nlm.nih.gov/nuccore/ON833662	ON833662	https://www.ncbi.nlm.nih.gov/bioproject/PRJNA748401
WUSTL_000841_A745	https://www.ncbi.nlm.nih.gov/nuccore/ON833667	ON833667	https://www.ncbi.nlm.nih.gov/bioproject/PRJNA748401
WUSTL_000842_A746	https://www.ncbi.nlm.nih.gov/nuccore/ON833654	ON833654	https://www.ncbi.nlm.nih.gov/bioproject/PRJNA748401
WUSTL_000843_A747	https://www.ncbi.nlm.nih.gov/nuccore/ON833630	ON833630	https://www.ncbi.nlm.nih.gov/bioproject/PRJNA748401
WUSTL_000844_A750	https://www.ncbi.nlm.nih.gov/nuccore/ON833586	ON833586	https://www.ncbi.nlm.nih.gov/bioproject/PRJNA748401
WUSTL_000845_A751	https://www.ncbi.nlm.nih.gov/nuccore/ON833614	ON833614	https://www.ncbi.nlm.nih.gov/bioproject/PRJNA748401
WUSTL_000846_A752	https://www.ncbi.nlm.nih.gov/nuccore/ON833584	ON833584	https://www.ncbi.nlm.nih.gov/bioproject/PRJNA748401
WUSTL_000847_A753	https://www.ncbi.nlm.nih.gov/nuccore/ON833583	ON833583	https://www.ncbi.nlm.nih.gov/bioproject/PRJNA748401
WUSTL_000848_A754	https://www.ncbi.nlm.nih.gov/nuccore/ON833570	ON833570	https://www.ncbi.nlm.nih.gov/bioproject/PRJNA748401
WUSTL_000849_A755	https://www.ncbi.nlm.nih.gov/nuccore/ON833585	ON833585	https://www.ncbi.nlm.nih.gov/bioproject/PRJNA748401
WUSTL_000850_A756	https://www.ncbi.nlm.nih.gov/nuccore/ON833591	ON833591	https://www.ncbi.nlm.nih.gov/bioproject/PRJNA748401
WUSTL_000851_A757	https://www.ncbi.nlm.nih.gov/nuccore/ON833572	ON833572	https://www.ncbi.nlm.nih.gov/bioproject/PRJNA748401
WUSTL_000852_A758	https://www.ncbi.nlm.nih.gov/nuccore/ON833536	ON833536	https://www.ncbi.nlm.nih.gov/bioproject/PRJNA748401
WUSTL_000853_A759	https://www.ncbi.nlm.nih.gov/nuccore/ON833556	ON833556	https://www.ncbi.nlm.nih.gov/bioproject/PRJNA748401
WUSTL_000854_A760	https://www.ncbi.nlm.nih.gov/nuccore/ON833571	ON833571	https://www.ncbi.nlm.nih.gov/bioproject/PRJNA748401
WUSTL_000855_A761	https://www.ncbi.nlm.nih.gov/nuccore/ON833576	ON833576	https://www.ncbi.nlm.nih.gov/bioproject/PRJNA748401
WUSTL_000856_A762	https://www.ncbi.nlm.nih.gov/nuccore/ON833532	ON833532	https://www.ncbi.nlm.nih.gov/bioproject/PRJNA748401
WUSTL_000857_A763	https://www.ncbi.nlm.nih.gov/nuccore/ON833594	ON833594	https://www.ncbi.nlm.nih.gov/bioproject/PRJNA748401
WUSTL_000858_A764	https://www.ncbi.nlm.nih.gov/nuccore/ON833577	ON833577	https://www.ncbi.nlm.nih.gov/bioproject/PRJNA748401
WUSTL_000860_A766	https://www.ncbi.nlm.nih.gov/nuccore/ON833574	ON833574	https://www.ncbi.nlm.nih.gov/bioproject/PRJNA748401
WUSTL_000861_A767	https://www.ncbi.nlm.nih.gov/nuccore/ON833540	ON833540	https://www.ncbi.nlm.nih.gov/bioproject/PRJNA748401
WUSTL_000862_A768	https://www.ncbi.nlm.nih.gov/nuccore/ON833573	ON833573	https://www.ncbi.nlm.nih.gov/bioproject/PRJNA748401
WUSTL_000863_A769	https://www.ncbi.nlm.nih.gov/nuccore/ON833529	ON833529	https://www.ncbi.nlm.nih.gov/bioproject/PRJNA748401
WUSTL_000864_A770	https://www.ncbi.nlm.nih.gov/nuccore/ON833557	ON833557	https://www.ncbi.nlm.nih.gov/bioproject/PRJNA748401
WUSTL_000865_A771	https://www.ncbi.nlm.nih.gov/nuccore/ON833534	ON833534	https://www.ncbi.nlm.nih.gov/bioproject/PRJNA748401
WUSTL_000866_A772	https://www.ncbi.nlm.nih.gov/nuccore/ON833601	ON833601	https://www.ncbi.nlm.nih.gov/bioproject/PRJNA748401
WUSTL_000867_A773	https://www.ncbi.nlm.nih.gov/nuccore/ON833589	ON833589	https://www.ncbi.nlm.nih.gov/bioproject/PRJNA748401
WUSTL_000868_A774	https://www.ncbi.nlm.nih.gov/nuccore/ON833615	ON833615	https://www.ncbi.nlm.nih.gov/bioproject/PRJNA748401
WUSTL_000869_A775	https://www.ncbi.nlm.nih.gov/nuccore/ON833561	ON833561	https://www.ncbi.nlm.nih.gov/bioproject/PRJNA748401
WUSTL_000871_A777	https://www.ncbi.nlm.nih.gov/nuccore/ON833569	ON833569	https://www.ncbi.nlm.nih.gov/bioproject/PRJNA748401
WUSTL_000872_A778	https://www.ncbi.nlm.nih.gov/nuccore/ON833535	ON833535	https://www.ncbi.nlm.nih.gov/bioproject/PRJNA748401
WUSTL_000873_A779	https://www.ncbi.nlm.nih.gov/nuccore/ON833567	ON833567	https://www.ncbi.nlm.nih.gov/bioproject/PRJNA748401
WUSTL_000874_A780	https://www.ncbi.nlm.nih.gov/nuccore/ON833562	ON833562	https://www.ncbi.nlm.nih.gov/bioproject/PRJNA748401
WUSTL_000875_A781	https://www.ncbi.nlm.nih.gov/nuccore/ON833582	ON833582	https://www.ncbi.nlm.nih.gov/bioproject/PRJNA748401
WUSTL_000876_A782	https://www.ncbi.nlm.nih.gov/nuccore/ON833605	ON833605	https://www.ncbi.nlm.nih.gov/bioproject/PRJNA748401
WUSTL_000877_A783	https://www.ncbi.nlm.nih.gov/nuccore/ON833563	ON833563	https://www.ncbi.nlm.nih.gov/bioproject/PRJNA748401
WUSTL_000878_A784	https://www.ncbi.nlm.nih.gov/nuccore/ON833538	ON833538	https://www.ncbi.nlm.nih.gov/bioproject/PRJNA748401
WUSTL_000879_A785	https://www.ncbi.nlm.nih.gov/nuccore/ON833543	ON833543	https://www.ncbi.nlm.nih.gov/bioproject/PRJNA748401
WUSTL_000880_A786	https://www.ncbi.nlm.nih.gov/nuccore/ON833542	ON833542	https://www.ncbi.nlm.nih.gov/bioproject/PRJNA748401
WUSTL_000881_A787	https://www.ncbi.nlm.nih.gov/nuccore/ON833606	ON833606	https://www.ncbi.nlm.nih.gov/bioproject/PRJNA748401
WUSTL_000882_A788	https://www.ncbi.nlm.nih.gov/nuccore/ON833598	ON833598	https://www.ncbi.nlm.nih.gov/bioproject/PRJNA748401
WUSTL_000883_A789	https://www.ncbi.nlm.nih.gov/nuccore/ON833587	ON833587	https://www.ncbi.nlm.nih.gov/bioproject/PRJNA748401
WUSTL_000884_A790	https://www.ncbi.nlm.nih.gov/nuccore/ON833603	ON833603	https://www.ncbi.nlm.nih.gov/bioproject/PRJNA748401
WUSTL_000885_A791	https://www.ncbi.nlm.nih.gov/nuccore/ON833609	ON833609	https://www.ncbi.nlm.nih.gov/bioproject/PRJNA748401
WUSTL_000886_A792	https://www.ncbi.nlm.nih.gov/nuccore/ON833599	ON833599	https://www.ncbi.nlm.nih.gov/bioproject/PRJNA748401
WUSTL_000887_A793	https://www.ncbi.nlm.nih.gov/nuccore/ON833546	ON833546	https://www.ncbi.nlm.nih.gov/bioproject/PRJNA748401
WUSTL_000888_A794	https://www.ncbi.nlm.nih.gov/nuccore/ON833612	ON833612	https://www.ncbi.nlm.nih.gov/bioproject/PRJNA748401
WUSTL_000889_A795	https://www.ncbi.nlm.nih.gov/nuccore/ON833581	ON833581	https://www.ncbi.nlm.nih.gov/bioproject/PRJNA748401
WUSTL_000890_A796	https://www.ncbi.nlm.nih.gov/nuccore/ON833551	ON833551	https://www.ncbi.nlm.nih.gov/bioproject/PRJNA748401
WUSTL_000891_A797	https://www.ncbi.nlm.nih.gov/nuccore/ON833597	ON833597	https://www.ncbi.nlm.nih.gov/bioproject/PRJNA748401
WUSTL_000892_A798	https://www.ncbi.nlm.nih.gov/nuccore/ON833550	ON833550	https://www.ncbi.nlm.nih.gov/bioproject/PRJNA748401
WUSTL_000893_A799	https://www.ncbi.nlm.nih.gov/nuccore/ON833608	ON833608	https://www.ncbi.nlm.nih.gov/bioproject/PRJNA748401
WUSTL_000894_A800	https://www.ncbi.nlm.nih.gov/nuccore/ON833613	ON833613	https://www.ncbi.nlm.nih.gov/bioproject/PRJNA748401
WUSTL_000895_A801	https://www.ncbi.nlm.nih.gov/nuccore/ON833602	ON833602	https://www.ncbi.nlm.nih.gov/bioproject/PRJNA748401
WUSTL_000896_A802	https://www.ncbi.nlm.nih.gov/nuccore/ON833549	ON833549	https://www.ncbi.nlm.nih.gov/bioproject/PRJNA748401
WUSTL_000897_A803	https://www.ncbi.nlm.nih.gov/nuccore/ON833553	ON833553	https://www.ncbi.nlm.nih.gov/bioproject/PRJNA748401
WUSTL_000898_A804	https://www.ncbi.nlm.nih.gov/nuccore/ON833611	ON833611	https://www.ncbi.nlm.nih.gov/bioproject/PRJNA748401
WUSTL_000899_A805	https://www.ncbi.nlm.nih.gov/nuccore/ON833559	ON833559	https://www.ncbi.nlm.nih.gov/bioproject/PRJNA748401
WUSTL_000900_A806	https://www.ncbi.nlm.nih.gov/nuccore/ON833568	ON833568	https://www.ncbi.nlm.nih.gov/bioproject/PRJNA748401
WUSTL_000901_A807	https://www.ncbi.nlm.nih.gov/nuccore/ON833595	ON833595	https://www.ncbi.nlm.nih.gov/bioproject/PRJNA748401
WUSTL_000902_A809	https://www.ncbi.nlm.nih.gov/nuccore/ON833565	ON833565	https://www.ncbi.nlm.nih.gov/bioproject/PRJNA748401
WUSTL_000903_A810	https://www.ncbi.nlm.nih.gov/nuccore/ON833555	ON833555	https://www.ncbi.nlm.nih.gov/bioproject/PRJNA748401
WUSTL_000904_A811	https://www.ncbi.nlm.nih.gov/nuccore/ON833531	ON833531	https://www.ncbi.nlm.nih.gov/bioproject/PRJNA748401
WUSTL_000905_A812	https://www.ncbi.nlm.nih.gov/nuccore/ON833544	ON833544	https://www.ncbi.nlm.nih.gov/bioproject/PRJNA748401
WUSTL_000906_A813	https://www.ncbi.nlm.nih.gov/nuccore/ON833596	ON833596	https://www.ncbi.nlm.nih.gov/bioproject/PRJNA748401
WUSTL_000907_A814	https://www.ncbi.nlm.nih.gov/nuccore/ON833539	ON833539	https://www.ncbi.nlm.nih.gov/bioproject/PRJNA748401
WUSTL_000908_A815	https://www.ncbi.nlm.nih.gov/nuccore/ON833590	ON833590	https://www.ncbi.nlm.nih.gov/bioproject/PRJNA748401
WUSTL_000909_A816	https://www.ncbi.nlm.nih.gov/nuccore/ON833617	ON833617	https://www.ncbi.nlm.nih.gov/bioproject/PRJNA748401
WUSTL_000910_A817	https://www.ncbi.nlm.nih.gov/nuccore/ON833552	ON833552	https://www.ncbi.nlm.nih.gov/bioproject/PRJNA748401
WUSTL_000911_A818	https://www.ncbi.nlm.nih.gov/nuccore/ON833578	ON833578	https://www.ncbi.nlm.nih.gov/bioproject/PRJNA748401
WUSTL_000912_A819	https://www.ncbi.nlm.nih.gov/nuccore/ON833610	ON833610	https://www.ncbi.nlm.nih.gov/bioproject/PRJNA748401
WUSTL_000913_A820	https://www.ncbi.nlm.nih.gov/nuccore/ON833545	ON833545	https://www.ncbi.nlm.nih.gov/bioproject/PRJNA748401
WUSTL_000914_A821	https://www.ncbi.nlm.nih.gov/nuccore/ON833537	ON833537	https://www.ncbi.nlm.nih.gov/bioproject/PRJNA748401
WUSTL_000915_A822	https://www.ncbi.nlm.nih.gov/nuccore/ON833558	ON833558	https://www.ncbi.nlm.nih.gov/bioproject/PRJNA748401
WUSTL_000916_A823	https://www.ncbi.nlm.nih.gov/nuccore/ON833547	ON833547	https://www.ncbi.nlm.nih.gov/bioproject/PRJNA748401
WUSTL_000917_A824	https://www.ncbi.nlm.nih.gov/nuccore/ON833616	ON833616	https://www.ncbi.nlm.nih.gov/bioproject/PRJNA748401
WUSTL_000918_A825	https://www.ncbi.nlm.nih.gov/nuccore/ON833580	ON833580	https://www.ncbi.nlm.nih.gov/bioproject/PRJNA748401
WUSTL_000919_A826	https://www.ncbi.nlm.nih.gov/nuccore/ON833533	ON833533	https://www.ncbi.nlm.nih.gov/bioproject/PRJNA748401
WUSTL_000920_A827	https://www.ncbi.nlm.nih.gov/nuccore/ON833575	ON833575	https://www.ncbi.nlm.nih.gov/bioproject/PRJNA748401
WUSTL_000921_A828	https://www.ncbi.nlm.nih.gov/nuccore/ON833554	ON833554	https://www.ncbi.nlm.nih.gov/bioproject/PRJNA748401
WUSTL_000922_A829	https://www.ncbi.nlm.nih.gov/nuccore/ON833588	ON833588	https://www.ncbi.nlm.nih.gov/bioproject/PRJNA748401
WUSTL_000923_A830	https://www.ncbi.nlm.nih.gov/nuccore/ON833579	ON833579	https://www.ncbi.nlm.nih.gov/bioproject/PRJNA748401
WUSTL_000924_A831	https://www.ncbi.nlm.nih.gov/nuccore/ON833530	ON833530	https://www.ncbi.nlm.nih.gov/bioproject/PRJNA748401
WUSTL_000925_A832	https://www.ncbi.nlm.nih.gov/nuccore/ON833541	ON833541	https://www.ncbi.nlm.nih.gov/bioproject/PRJNA748401
WUSTL_000926_A833	https://www.ncbi.nlm.nih.gov/nuccore/ON833548	ON833548	https://www.ncbi.nlm.nih.gov/bioproject/PRJNA748401
WUSTL_000927_A834	https://www.ncbi.nlm.nih.gov/nuccore/ON833564	ON833564	https://www.ncbi.nlm.nih.gov/bioproject/PRJNA748401
WUSTL_000929_A836	https://www.ncbi.nlm.nih.gov/nuccore/ON833604	ON833604	https://www.ncbi.nlm.nih.gov/bioproject/PRJNA748401
WUSTL_000930_A837	https://www.ncbi.nlm.nih.gov/nuccore/ON833566	ON833566	https://www.ncbi.nlm.nih.gov/bioproject/PRJNA748401
WUSTL_000932_A839	https://www.ncbi.nlm.nih.gov/nuccore/ON833593	ON833593	https://www.ncbi.nlm.nih.gov/bioproject/PRJNA748401
WUSTL_000933_A840	https://www.ncbi.nlm.nih.gov/nuccore/ON833607	ON833607	https://www.ncbi.nlm.nih.gov/bioproject/PRJNA748401
WUSTL_000934_A841	https://www.ncbi.nlm.nih.gov/nuccore/ON833600	ON833600	https://www.ncbi.nlm.nih.gov/bioproject/PRJNA748401
WUSTL_000935_A842	https://www.ncbi.nlm.nih.gov/nuccore/ON833560	ON833560	https://www.ncbi.nlm.nih.gov/bioproject/PRJNA748401
WUSTL_000936_A843	https://www.ncbi.nlm.nih.gov/nuccore/ON833592	ON833592	https://www.ncbi.nlm.nih.gov/bioproject/PRJNA748401
WUSTL_000938_A846	https://www.ncbi.nlm.nih.gov/nuccore/ON833707	ON833707	https://www.ncbi.nlm.nih.gov/bioproject/PRJNA748401
WUSTL_000940_A848	https://www.ncbi.nlm.nih.gov/nuccore/ON833742	ON833742	https://www.ncbi.nlm.nih.gov/bioproject/PRJNA748401
WUSTL_000941_A849	https://www.ncbi.nlm.nih.gov/nuccore/ON833749	ON833749	https://www.ncbi.nlm.nih.gov/bioproject/PRJNA748401
WUSTL_000942_A850	https://www.ncbi.nlm.nih.gov/nuccore/ON833741	ON833741	https://www.ncbi.nlm.nih.gov/bioproject/PRJNA748401
WUSTL_000943_A851	https://www.ncbi.nlm.nih.gov/nuccore/ON833769	ON833769	https://www.ncbi.nlm.nih.gov/bioproject/PRJNA748401
WUSTL_000944_A852	https://www.ncbi.nlm.nih.gov/nuccore/ON833767	ON833767	https://www.ncbi.nlm.nih.gov/bioproject/PRJNA748401
WUSTL_000945_A853	https://www.ncbi.nlm.nih.gov/nuccore/ON833798	ON833798	https://www.ncbi.nlm.nih.gov/bioproject/PRJNA748401
WUSTL_000946_A854	https://www.ncbi.nlm.nih.gov/nuccore/ON833755	ON833755	https://www.ncbi.nlm.nih.gov/bioproject/PRJNA748401
WUSTL_000947_A855	https://www.ncbi.nlm.nih.gov/nuccore/ON833795	ON833795	https://www.ncbi.nlm.nih.gov/bioproject/PRJNA748401
WUSTL_000948_A856	https://www.ncbi.nlm.nih.gov/nuccore/ON833768	ON833768	https://www.ncbi.nlm.nih.gov/bioproject/PRJNA748401
WUSTL_000949_A857	https://www.ncbi.nlm.nih.gov/nuccore/ON833764	ON833764	https://www.ncbi.nlm.nih.gov/bioproject/PRJNA748401
WUSTL_000951_A859	https://www.ncbi.nlm.nih.gov/nuccore/ON833706	ON833706	https://www.ncbi.nlm.nih.gov/bioproject/PRJNA748401
WUSTL_000952_A860	https://www.ncbi.nlm.nih.gov/nuccore/ON833789	ON833789	https://www.ncbi.nlm.nih.gov/bioproject/PRJNA748401
WUSTL_000953_A861	https://www.ncbi.nlm.nih.gov/nuccore/ON833716	ON833716	https://www.ncbi.nlm.nih.gov/bioproject/PRJNA748401
WUSTL_000954_A862	https://www.ncbi.nlm.nih.gov/nuccore/ON833761	ON833761	https://www.ncbi.nlm.nih.gov/bioproject/PRJNA748401
WUSTL_000955_A863	https://www.ncbi.nlm.nih.gov/nuccore/ON833787	ON833787	https://www.ncbi.nlm.nih.gov/bioproject/PRJNA748401
WUSTL_000956_A864	https://www.ncbi.nlm.nih.gov/nuccore/ON833715	ON833715	https://www.ncbi.nlm.nih.gov/bioproject/PRJNA748401
WUSTL_000957_A865	https://www.ncbi.nlm.nih.gov/nuccore/ON833773	ON833773	https://www.ncbi.nlm.nih.gov/bioproject/PRJNA748401
WUSTL_000958_A866	https://www.ncbi.nlm.nih.gov/nuccore/ON833731	ON833731	https://www.ncbi.nlm.nih.gov/bioproject/PRJNA748401
WUSTL_000959_A867	https://www.ncbi.nlm.nih.gov/nuccore/ON833733	ON833733	https://www.ncbi.nlm.nih.gov/bioproject/PRJNA748401
WUSTL_000960_A868	https://www.ncbi.nlm.nih.gov/nuccore/ON833801	ON833801	https://www.ncbi.nlm.nih.gov/bioproject/PRJNA748401
WUSTL_000962_A870	https://www.ncbi.nlm.nih.gov/nuccore/ON833746	ON833746	https://www.ncbi.nlm.nih.gov/bioproject/PRJNA748401
WUSTL_000964_A872	https://www.ncbi.nlm.nih.gov/nuccore/ON833792	ON833792	https://www.ncbi.nlm.nih.gov/bioproject/PRJNA748401
WUSTL_000965_A873	https://www.ncbi.nlm.nih.gov/nuccore/ON833763	ON833763	https://www.ncbi.nlm.nih.gov/bioproject/PRJNA748401
WUSTL_000966_A874	https://www.ncbi.nlm.nih.gov/nuccore/ON833782	ON833782	https://www.ncbi.nlm.nih.gov/bioproject/PRJNA748401
WUSTL_000967_A875	https://www.ncbi.nlm.nih.gov/nuccore/ON833758	ON833758	https://www.ncbi.nlm.nih.gov/bioproject/PRJNA748401
WUSTL_000968_A876	https://www.ncbi.nlm.nih.gov/nuccore/ON833726	ON833726	https://www.ncbi.nlm.nih.gov/bioproject/PRJNA748401
WUSTL_000969_A877	https://www.ncbi.nlm.nih.gov/nuccore/ON833786	ON833786	https://www.ncbi.nlm.nih.gov/bioproject/PRJNA748401
WUSTL_000970_A878	https://www.ncbi.nlm.nih.gov/nuccore/ON833766	ON833766	https://www.ncbi.nlm.nih.gov/bioproject/PRJNA748401
WUSTL_000971_A879	https://www.ncbi.nlm.nih.gov/nuccore/ON833754	ON833754	https://www.ncbi.nlm.nih.gov/bioproject/PRJNA748401
WUSTL_000972_A880	https://www.ncbi.nlm.nih.gov/nuccore/ON833713	ON833713	https://www.ncbi.nlm.nih.gov/bioproject/PRJNA748401
WUSTL_000973_A881	https://www.ncbi.nlm.nih.gov/nuccore/ON833745	ON833745	https://www.ncbi.nlm.nih.gov/bioproject/PRJNA748401
WUSTL_000974_A882	https://www.ncbi.nlm.nih.gov/nuccore/ON833729	ON833729	https://www.ncbi.nlm.nih.gov/bioproject/PRJNA748401
WUSTL_000975_A883	https://www.ncbi.nlm.nih.gov/nuccore/ON833803	ON833803	https://www.ncbi.nlm.nih.gov/bioproject/PRJNA748401
WUSTL_000976_A884	https://www.ncbi.nlm.nih.gov/nuccore/ON833790	ON833790	https://www.ncbi.nlm.nih.gov/bioproject/PRJNA748401
WUSTL_000977_A885	https://www.ncbi.nlm.nih.gov/nuccore/ON833740	ON833740	https://www.ncbi.nlm.nih.gov/bioproject/PRJNA748401
WUSTL_000978_A886	https://www.ncbi.nlm.nih.gov/nuccore/ON833737	ON833737	https://www.ncbi.nlm.nih.gov/bioproject/PRJNA748401
WUSTL_000979_A887	https://www.ncbi.nlm.nih.gov/nuccore/ON833756	ON833756	https://www.ncbi.nlm.nih.gov/bioproject/PRJNA748401
WUSTL_000980_A888	https://www.ncbi.nlm.nih.gov/nuccore/ON833777	ON833777	https://www.ncbi.nlm.nih.gov/bioproject/PRJNA748401
WUSTL_000981_A889	https://www.ncbi.nlm.nih.gov/nuccore/ON833722	ON833722	https://www.ncbi.nlm.nih.gov/bioproject/PRJNA748401
WUSTL_000982_A890	https://www.ncbi.nlm.nih.gov/nuccore/ON833720	ON833720	https://www.ncbi.nlm.nih.gov/bioproject/PRJNA748401
WUSTL_000983_A891	https://www.ncbi.nlm.nih.gov/nuccore/ON833723	ON833723	https://www.ncbi.nlm.nih.gov/bioproject/PRJNA748401
WUSTL_000984_A892	https://www.ncbi.nlm.nih.gov/nuccore/ON833753	ON833753	https://www.ncbi.nlm.nih.gov/bioproject/PRJNA748401
WUSTL_000985_A893	https://www.ncbi.nlm.nih.gov/nuccore/ON833748	ON833748	https://www.ncbi.nlm.nih.gov/bioproject/PRJNA748401
WUSTL_000986_A894	https://www.ncbi.nlm.nih.gov/nuccore/ON833750	ON833750	https://www.ncbi.nlm.nih.gov/bioproject/PRJNA748401
WUSTL_000987_A895	https://www.ncbi.nlm.nih.gov/nuccore/ON833725	ON833725	https://www.ncbi.nlm.nih.gov/bioproject/PRJNA748401
WUSTL_000988_A896	https://www.ncbi.nlm.nih.gov/nuccore/ON833770	ON833770	https://www.ncbi.nlm.nih.gov/bioproject/PRJNA748401
WUSTL_000989_A897	https://www.ncbi.nlm.nih.gov/nuccore/ON833714	ON833714	https://www.ncbi.nlm.nih.gov/bioproject/PRJNA748401
WUSTL_000990_A898	https://www.ncbi.nlm.nih.gov/nuccore/ON833781	ON833781	https://www.ncbi.nlm.nih.gov/bioproject/PRJNA748401
WUSTL_000991_A899	https://www.ncbi.nlm.nih.gov/nuccore/ON833799	ON833799	https://www.ncbi.nlm.nih.gov/bioproject/PRJNA748401
WUSTL_000992_A900	https://www.ncbi.nlm.nih.gov/nuccore/ON833709	ON833709	https://www.ncbi.nlm.nih.gov/bioproject/PRJNA748401
WUSTL_000993_A901	https://www.ncbi.nlm.nih.gov/nuccore/ON833797	ON833797	https://www.ncbi.nlm.nih.gov/bioproject/PRJNA748401
WUSTL_000994_A902	https://www.ncbi.nlm.nih.gov/nuccore/ON833744	ON833744	https://www.ncbi.nlm.nih.gov/bioproject/PRJNA748401
WUSTL_000995_A903	https://www.ncbi.nlm.nih.gov/nuccore/ON833747	ON833747	https://www.ncbi.nlm.nih.gov/bioproject/PRJNA748401
WUSTL_000996_A904	https://www.ncbi.nlm.nih.gov/nuccore/ON833772	ON833772	https://www.ncbi.nlm.nih.gov/bioproject/PRJNA748401
WUSTL_000997_A905	https://www.ncbi.nlm.nih.gov/nuccore/ON833738	ON833738	https://www.ncbi.nlm.nih.gov/bioproject/PRJNA748401
WUSTL_000998_A906	https://www.ncbi.nlm.nih.gov/nuccore/ON833752	ON833752	https://www.ncbi.nlm.nih.gov/bioproject/PRJNA748401
WUSTL_000999_A907	https://www.ncbi.nlm.nih.gov/nuccore/ON833791	ON833791	https://www.ncbi.nlm.nih.gov/bioproject/PRJNA748401
WUSTL_001000_A908	https://www.ncbi.nlm.nih.gov/nuccore/ON833743	ON833743	https://www.ncbi.nlm.nih.gov/bioproject/PRJNA748401
WUSTL_001001_A909	https://www.ncbi.nlm.nih.gov/nuccore/ON833728	ON833728	https://www.ncbi.nlm.nih.gov/bioproject/PRJNA748401
WUSTL_001002_A910	https://www.ncbi.nlm.nih.gov/nuccore/ON833775	ON833775	https://www.ncbi.nlm.nih.gov/bioproject/PRJNA748401
WUSTL_001003_A911	https://www.ncbi.nlm.nih.gov/nuccore/ON833724	ON833724	https://www.ncbi.nlm.nih.gov/bioproject/PRJNA748401
WUSTL_001004_A912	https://www.ncbi.nlm.nih.gov/nuccore/ON833765	ON833765	https://www.ncbi.nlm.nih.gov/bioproject/PRJNA748401
WUSTL_001005_A913	https://www.ncbi.nlm.nih.gov/nuccore/ON833760	ON833760	https://www.ncbi.nlm.nih.gov/bioproject/PRJNA748401
WUSTL_001006_A914	https://www.ncbi.nlm.nih.gov/nuccore/ON833711	ON833711	https://www.ncbi.nlm.nih.gov/bioproject/PRJNA748401
WUSTL_001007_A915	https://www.ncbi.nlm.nih.gov/nuccore/ON833796	ON833796	https://www.ncbi.nlm.nih.gov/bioproject/PRJNA748401
WUSTL_001008_A916	https://www.ncbi.nlm.nih.gov/nuccore/ON833721	ON833721	https://www.ncbi.nlm.nih.gov/bioproject/PRJNA748401
WUSTL_001009_A917	https://www.ncbi.nlm.nih.gov/nuccore/ON833735	ON833735	https://www.ncbi.nlm.nih.gov/bioproject/PRJNA748401
WUSTL_001010_A918	https://www.ncbi.nlm.nih.gov/nuccore/ON833780	ON833780	https://www.ncbi.nlm.nih.gov/bioproject/PRJNA748401
WUSTL_001011_A919	https://www.ncbi.nlm.nih.gov/nuccore/ON833802	ON833802	https://www.ncbi.nlm.nih.gov/bioproject/PRJNA748401
WUSTL_001012_A920	https://www.ncbi.nlm.nih.gov/nuccore/ON833704	ON833704	https://www.ncbi.nlm.nih.gov/bioproject/PRJNA748401
WUSTL_001013_A921	https://www.ncbi.nlm.nih.gov/nuccore/ON833717	ON833717	https://www.ncbi.nlm.nih.gov/bioproject/PRJNA748401
WUSTL_001014_A922	https://www.ncbi.nlm.nih.gov/nuccore/ON833732	ON833732	https://www.ncbi.nlm.nih.gov/bioproject/PRJNA748401
WUSTL_001015_A923	https://www.ncbi.nlm.nih.gov/nuccore/ON833779	ON833779	https://www.ncbi.nlm.nih.gov/bioproject/PRJNA748401
WUSTL_001016_A924	https://www.ncbi.nlm.nih.gov/nuccore/ON833785	ON833785	https://www.ncbi.nlm.nih.gov/bioproject/PRJNA748401
WUSTL_001017_A925	https://www.ncbi.nlm.nih.gov/nuccore/ON833783	ON833783	https://www.ncbi.nlm.nih.gov/bioproject/PRJNA748401
WUSTL_001018_A926	https://www.ncbi.nlm.nih.gov/nuccore/ON833776	ON833776	https://www.ncbi.nlm.nih.gov/bioproject/PRJNA748401
WUSTL_001019_A927	https://www.ncbi.nlm.nih.gov/nuccore/ON833710	ON833710	https://www.ncbi.nlm.nih.gov/bioproject/PRJNA748401
WUSTL_001020_A928	https://www.ncbi.nlm.nih.gov/nuccore/ON833778	ON833778	https://www.ncbi.nlm.nih.gov/bioproject/PRJNA748401
WUSTL_001021_A929	https://www.ncbi.nlm.nih.gov/nuccore/ON833800	ON833800	https://www.ncbi.nlm.nih.gov/bioproject/PRJNA748401
WUSTL_001022_A930	https://www.ncbi.nlm.nih.gov/nuccore/ON833794	ON833794	https://www.ncbi.nlm.nih.gov/bioproject/PRJNA748401
WUSTL_001023_A931	https://www.ncbi.nlm.nih.gov/nuccore/ON833739	ON833739	https://www.ncbi.nlm.nih.gov/bioproject/PRJNA748401
WUSTL_001024_A932	https://www.ncbi.nlm.nih.gov/nuccore/ON833708	ON833708	https://www.ncbi.nlm.nih.gov/bioproject/PRJNA748401
WUSTL_001025_A933	https://www.ncbi.nlm.nih.gov/nuccore/ON833759	ON833759	https://www.ncbi.nlm.nih.gov/bioproject/PRJNA748401
WUSTL_001026_A934	https://www.ncbi.nlm.nih.gov/nuccore/ON833727	ON833727	https://www.ncbi.nlm.nih.gov/bioproject/PRJNA748401
WUSTL_001027_A935	https://www.ncbi.nlm.nih.gov/nuccore/ON833719	ON833719	https://www.ncbi.nlm.nih.gov/bioproject/PRJNA748401
WUSTL_001028_A936	https://www.ncbi.nlm.nih.gov/nuccore/ON833751	ON833751	https://www.ncbi.nlm.nih.gov/bioproject/PRJNA748401
WUSTL_001029_A937	https://www.ncbi.nlm.nih.gov/nuccore/ON833793	ON833793	https://www.ncbi.nlm.nih.gov/bioproject/PRJNA748401
WUSTL_001030_A938	https://www.ncbi.nlm.nih.gov/nuccore/ON833730	ON833730	https://www.ncbi.nlm.nih.gov/bioproject/PRJNA748401
WUSTL_001031_A939	https://www.ncbi.nlm.nih.gov/nuccore/ON833712	ON833712	https://www.ncbi.nlm.nih.gov/bioproject/PRJNA748401
WUSTL_001032_A954	https://www.ncbi.nlm.nih.gov/nuccore/ON834835	ON834835	https://www.ncbi.nlm.nih.gov/bioproject/PRJNA748401
WUSTL_001033_A955	https://www.ncbi.nlm.nih.gov/nuccore/ON834814	ON834814	https://www.ncbi.nlm.nih.gov/bioproject/PRJNA748401
WUSTL_001034_A956	https://www.ncbi.nlm.nih.gov/nuccore/ON834872	ON834872	https://www.ncbi.nlm.nih.gov/bioproject/PRJNA748401
WUSTL_001035_A957	https://www.ncbi.nlm.nih.gov/nuccore/ON834811	ON834811	https://www.ncbi.nlm.nih.gov/bioproject/PRJNA748401
WUSTL_001036_A958	https://www.ncbi.nlm.nih.gov/nuccore/ON834882	ON834882	https://www.ncbi.nlm.nih.gov/bioproject/PRJNA748401
WUSTL_001037_A959	https://www.ncbi.nlm.nih.gov/nuccore/ON834806	ON834806	https://www.ncbi.nlm.nih.gov/bioproject/PRJNA748401
WUSTL_001038_A960	https://www.ncbi.nlm.nih.gov/nuccore/ON834862	ON834862	https://www.ncbi.nlm.nih.gov/bioproject/PRJNA748401
WUSTL_001039_A961	https://www.ncbi.nlm.nih.gov/nuccore/ON834837	ON834837	https://www.ncbi.nlm.nih.gov/bioproject/PRJNA748401
WUSTL_001040_A962	https://www.ncbi.nlm.nih.gov/nuccore/ON834838	ON834838	https://www.ncbi.nlm.nih.gov/bioproject/PRJNA748401
WUSTL_001041_A963	https://www.ncbi.nlm.nih.gov/nuccore/ON834833	ON834833	https://www.ncbi.nlm.nih.gov/bioproject/PRJNA748401
WUSTL_001042_A964	https://www.ncbi.nlm.nih.gov/nuccore/ON834856	ON834856	https://www.ncbi.nlm.nih.gov/bioproject/PRJNA748401
WUSTL_001043_A965	https://www.ncbi.nlm.nih.gov/nuccore/ON834866	ON834866	https://www.ncbi.nlm.nih.gov/bioproject/PRJNA748401
WUSTL_001044_A966	https://www.ncbi.nlm.nih.gov/nuccore/ON834880	ON834880	https://www.ncbi.nlm.nih.gov/bioproject/PRJNA748401
WUSTL_001045_A967	https://www.ncbi.nlm.nih.gov/nuccore/ON834810	ON834810	https://www.ncbi.nlm.nih.gov/bioproject/PRJNA748401
WUSTL_001046_A968	https://www.ncbi.nlm.nih.gov/nuccore/ON834848	ON834848	https://www.ncbi.nlm.nih.gov/bioproject/PRJNA748401
WUSTL_001047_A969	https://www.ncbi.nlm.nih.gov/nuccore/ON834873	ON834873	https://www.ncbi.nlm.nih.gov/bioproject/PRJNA748401
WUSTL_001048_A970	https://www.ncbi.nlm.nih.gov/nuccore/ON834847	ON834847	https://www.ncbi.nlm.nih.gov/bioproject/PRJNA748401
WUSTL_001049_A971	https://www.ncbi.nlm.nih.gov/nuccore/ON834807	ON834807	https://www.ncbi.nlm.nih.gov/bioproject/PRJNA748401
WUSTL_001050_A972	https://www.ncbi.nlm.nih.gov/nuccore/ON834828	ON834828	https://www.ncbi.nlm.nih.gov/bioproject/PRJNA748401
WUSTL_001051_A973	https://www.ncbi.nlm.nih.gov/nuccore/ON834822	ON834822	https://www.ncbi.nlm.nih.gov/bioproject/PRJNA748401
WUSTL_001052_A974	https://www.ncbi.nlm.nih.gov/nuccore/ON834832	ON834832	https://www.ncbi.nlm.nih.gov/bioproject/PRJNA748401
WUSTL_001053_A975	https://www.ncbi.nlm.nih.gov/nuccore/ON834849	ON834849	https://www.ncbi.nlm.nih.gov/bioproject/PRJNA748401
WUSTL_001054_A976	https://www.ncbi.nlm.nih.gov/nuccore/ON834820	ON834820	https://www.ncbi.nlm.nih.gov/bioproject/PRJNA748401
WUSTL_001055_A977	https://www.ncbi.nlm.nih.gov/nuccore/ON834808	ON834808	https://www.ncbi.nlm.nih.gov/bioproject/PRJNA748401
WUSTL_001056_A978	https://www.ncbi.nlm.nih.gov/nuccore/ON834860	ON834860	https://www.ncbi.nlm.nih.gov/bioproject/PRJNA748401
WUSTL_001057_A979	https://www.ncbi.nlm.nih.gov/nuccore/ON834865	ON834865	https://www.ncbi.nlm.nih.gov/bioproject/PRJNA748401
WUSTL_001058_A980	https://www.ncbi.nlm.nih.gov/nuccore/ON834874	ON834874	https://www.ncbi.nlm.nih.gov/bioproject/PRJNA748401
WUSTL_001059_A981	https://www.ncbi.nlm.nih.gov/nuccore/ON834894	ON834894	https://www.ncbi.nlm.nih.gov/bioproject/PRJNA748401
WUSTL_001060_A982	https://www.ncbi.nlm.nih.gov/nuccore/ON834887	ON834887	https://www.ncbi.nlm.nih.gov/bioproject/PRJNA748401
WUSTL_001061_A983	https://www.ncbi.nlm.nih.gov/nuccore/ON834883	ON834883	https://www.ncbi.nlm.nih.gov/bioproject/PRJNA748401
WUSTL_001062_A984	https://www.ncbi.nlm.nih.gov/nuccore/ON834844	ON834844	https://www.ncbi.nlm.nih.gov/bioproject/PRJNA748401
WUSTL_001063_A985	https://www.ncbi.nlm.nih.gov/nuccore/ON834829	ON834829	https://www.ncbi.nlm.nih.gov/bioproject/PRJNA748401
WUSTL_001064_A986	https://www.ncbi.nlm.nih.gov/nuccore/ON834867	ON834867	https://www.ncbi.nlm.nih.gov/bioproject/PRJNA748401
WUSTL_001065_A987	https://www.ncbi.nlm.nih.gov/nuccore/ON834881	ON834881	https://www.ncbi.nlm.nih.gov/bioproject/PRJNA748401
WUSTL_001066_A988	https://www.ncbi.nlm.nih.gov/nuccore/ON834830	ON834830	https://www.ncbi.nlm.nih.gov/bioproject/PRJNA748401
WUSTL_001067_A989	https://www.ncbi.nlm.nih.gov/nuccore/ON834805	ON834805	https://www.ncbi.nlm.nih.gov/bioproject/PRJNA748401
WUSTL_001068_A990	https://www.ncbi.nlm.nih.gov/nuccore/ON834840	ON834840	https://www.ncbi.nlm.nih.gov/bioproject/PRJNA748401
WUSTL_001069_A991	https://www.ncbi.nlm.nih.gov/nuccore/ON834864	ON834864	https://www.ncbi.nlm.nih.gov/bioproject/PRJNA748401
WUSTL_001070_A992	https://www.ncbi.nlm.nih.gov/nuccore/ON834826	ON834826	https://www.ncbi.nlm.nih.gov/bioproject/PRJNA748401
WUSTL_001071_A993	https://www.ncbi.nlm.nih.gov/nuccore/ON834819	ON834819	https://www.ncbi.nlm.nih.gov/bioproject/PRJNA748401
WUSTL_001072_A994	https://www.ncbi.nlm.nih.gov/nuccore/ON834823	ON834823	https://www.ncbi.nlm.nih.gov/bioproject/PRJNA748401
WUSTL_001073_A995	https://www.ncbi.nlm.nih.gov/nuccore/ON834825	ON834825	https://www.ncbi.nlm.nih.gov/bioproject/PRJNA748401
WUSTL_001074_A996	https://www.ncbi.nlm.nih.gov/nuccore/ON834893	ON834893	https://www.ncbi.nlm.nih.gov/bioproject/PRJNA748401
WUSTL_001075_A997	https://www.ncbi.nlm.nih.gov/nuccore/ON834884	ON834884	https://www.ncbi.nlm.nih.gov/bioproject/PRJNA748401
WUSTL_001076_A998	https://www.ncbi.nlm.nih.gov/nuccore/ON834858	ON834858	https://www.ncbi.nlm.nih.gov/bioproject/PRJNA748401
WUSTL_001077_A999	https://www.ncbi.nlm.nih.gov/nuccore/ON834869	ON834869	https://www.ncbi.nlm.nih.gov/bioproject/PRJNA748401
WUSTL_001078_A1001	https://www.ncbi.nlm.nih.gov/nuccore/ON834842	ON834842	https://www.ncbi.nlm.nih.gov/bioproject/PRJNA748401
WUSTL_001079_A1002	https://www.ncbi.nlm.nih.gov/nuccore/ON834843	ON834843	https://www.ncbi.nlm.nih.gov/bioproject/PRJNA748401
WUSTL_001080_A1003	https://www.ncbi.nlm.nih.gov/nuccore/ON834871	ON834871	https://www.ncbi.nlm.nih.gov/bioproject/PRJNA748401
WUSTL_001081_A1004	https://www.ncbi.nlm.nih.gov/nuccore/ON834895	ON834895	https://www.ncbi.nlm.nih.gov/bioproject/PRJNA748401
WUSTL_001082_A1005	https://www.ncbi.nlm.nih.gov/nuccore/ON834877	ON834877	https://www.ncbi.nlm.nih.gov/bioproject/PRJNA748401
WUSTL_001083_A1006	https://www.ncbi.nlm.nih.gov/nuccore/ON834845	ON834845	https://www.ncbi.nlm.nih.gov/bioproject/PRJNA748401
WUSTL_001084_A1007	https://www.ncbi.nlm.nih.gov/nuccore/ON834876	ON834876	https://www.ncbi.nlm.nih.gov/bioproject/PRJNA748401
WUSTL_001085_A1008	https://www.ncbi.nlm.nih.gov/nuccore/ON834889	ON834889	https://www.ncbi.nlm.nih.gov/bioproject/PRJNA748401
WUSTL_001086_A1009	https://www.ncbi.nlm.nih.gov/nuccore/ON834817	ON834817	https://www.ncbi.nlm.nih.gov/bioproject/PRJNA748401
WUSTL_001087_A1010	https://www.ncbi.nlm.nih.gov/nuccore/ON834892	ON834892	https://www.ncbi.nlm.nih.gov/bioproject/PRJNA748401
WUSTL_001088_A1011	https://www.ncbi.nlm.nih.gov/nuccore/ON834886	ON834886	https://www.ncbi.nlm.nih.gov/bioproject/PRJNA748401
WUSTL_001089_A1012	https://www.ncbi.nlm.nih.gov/nuccore/ON834885	ON834885	https://www.ncbi.nlm.nih.gov/bioproject/PRJNA748401
WUSTL_001090_A1013	https://www.ncbi.nlm.nih.gov/nuccore/ON834855	ON834855	https://www.ncbi.nlm.nih.gov/bioproject/PRJNA748401
WUSTL_001091_A1014	https://www.ncbi.nlm.nih.gov/nuccore/ON834827	ON834827	https://www.ncbi.nlm.nih.gov/bioproject/PRJNA748401
WUSTL_001092_A1015	https://www.ncbi.nlm.nih.gov/nuccore/ON834870	ON834870	https://www.ncbi.nlm.nih.gov/bioproject/PRJNA748401
WUSTL_001093_A1016	https://www.ncbi.nlm.nih.gov/nuccore/ON834868	ON834868	https://www.ncbi.nlm.nih.gov/bioproject/PRJNA748401
WUSTL_001094_A1017	https://www.ncbi.nlm.nih.gov/nuccore/ON834841	ON834841	https://www.ncbi.nlm.nih.gov/bioproject/PRJNA748401
WUSTL_001095_A1018	https://www.ncbi.nlm.nih.gov/nuccore/ON834816	ON834816	https://www.ncbi.nlm.nih.gov/bioproject/PRJNA748401
WUSTL_001096_A1019	https://www.ncbi.nlm.nih.gov/nuccore/ON834854	ON834854	https://www.ncbi.nlm.nih.gov/bioproject/PRJNA748401
WUSTL_001097_A1020	https://www.ncbi.nlm.nih.gov/nuccore/ON834879	ON834879	https://www.ncbi.nlm.nih.gov/bioproject/PRJNA748401
WUSTL_001098_A1021	https://www.ncbi.nlm.nih.gov/nuccore/ON834888	ON834888	https://www.ncbi.nlm.nih.gov/bioproject/PRJNA748401
WUSTL_001099_A1022	https://www.ncbi.nlm.nih.gov/nuccore/ON834821	ON834821	https://www.ncbi.nlm.nih.gov/bioproject/PRJNA748401
WUSTL_001100_A1023	https://www.ncbi.nlm.nih.gov/nuccore/ON834853	ON834853	https://www.ncbi.nlm.nih.gov/bioproject/PRJNA748401
WUSTL_001101_A1024	https://www.ncbi.nlm.nih.gov/nuccore/ON834890	ON834890	https://www.ncbi.nlm.nih.gov/bioproject/PRJNA748401
WUSTL_001102_A1026	https://www.ncbi.nlm.nih.gov/nuccore/ON834831	ON834831	https://www.ncbi.nlm.nih.gov/bioproject/PRJNA748401
WUSTL_001103_A1027	https://www.ncbi.nlm.nih.gov/nuccore/ON834859	ON834859	https://www.ncbi.nlm.nih.gov/bioproject/PRJNA748401
WUSTL_001104_A1028	https://www.ncbi.nlm.nih.gov/nuccore/ON834824	ON834824	https://www.ncbi.nlm.nih.gov/bioproject/PRJNA748401
WUSTL_001105_A1029	https://www.ncbi.nlm.nih.gov/nuccore/ON834834	ON834834	https://www.ncbi.nlm.nih.gov/bioproject/PRJNA748401
WUSTL_001106_A1030	https://www.ncbi.nlm.nih.gov/nuccore/ON834863	ON834863	https://www.ncbi.nlm.nih.gov/bioproject/PRJNA748401
WUSTL_001107_A1031	https://www.ncbi.nlm.nih.gov/nuccore/ON834818	ON834818	https://www.ncbi.nlm.nih.gov/bioproject/PRJNA748401
WUSTL_001108_A1032	https://www.ncbi.nlm.nih.gov/nuccore/ON834815	ON834815	https://www.ncbi.nlm.nih.gov/bioproject/PRJNA748401
WUSTL_001109_A1033	https://www.ncbi.nlm.nih.gov/nuccore/ON834836	ON834836	https://www.ncbi.nlm.nih.gov/bioproject/PRJNA748401
WUSTL_001110_A1034	https://www.ncbi.nlm.nih.gov/nuccore/ON834809	ON834809	https://www.ncbi.nlm.nih.gov/bioproject/PRJNA748401
WUSTL_001111_A1035	https://www.ncbi.nlm.nih.gov/nuccore/ON834851	ON834851	https://www.ncbi.nlm.nih.gov/bioproject/PRJNA748401
WUSTL_001112_A1036	https://www.ncbi.nlm.nih.gov/nuccore/ON834861	ON834861	https://www.ncbi.nlm.nih.gov/bioproject/PRJNA748401
WUSTL_001113_A1037	https://www.ncbi.nlm.nih.gov/nuccore/ON834875	ON834875	https://www.ncbi.nlm.nih.gov/bioproject/PRJNA748401
WUSTL_001114_A1038	https://www.ncbi.nlm.nih.gov/nuccore/ON834878	ON834878	https://www.ncbi.nlm.nih.gov/bioproject/PRJNA748401
WUSTL_001115_A1039	https://www.ncbi.nlm.nih.gov/nuccore/ON834812	ON834812	https://www.ncbi.nlm.nih.gov/bioproject/PRJNA748401
WUSTL_001116_A1040	https://www.ncbi.nlm.nih.gov/nuccore/ON834896	ON834896	https://www.ncbi.nlm.nih.gov/bioproject/PRJNA748401
WUSTL_001117_A1041	https://www.ncbi.nlm.nih.gov/nuccore/ON834857	ON834857	https://www.ncbi.nlm.nih.gov/bioproject/PRJNA748401
WUSTL_001118_A1042	https://www.ncbi.nlm.nih.gov/nuccore/ON834852	ON834852	https://www.ncbi.nlm.nih.gov/bioproject/PRJNA748401
WUSTL_001119_A1043	https://www.ncbi.nlm.nih.gov/nuccore/ON834839	ON834839	https://www.ncbi.nlm.nih.gov/bioproject/PRJNA748401
WUSTL_001120_A1044	https://www.ncbi.nlm.nih.gov/nuccore/ON834891	ON834891	https://www.ncbi.nlm.nih.gov/bioproject/PRJNA748401
WUSTL_001121_A1045	https://www.ncbi.nlm.nih.gov/nuccore/ON834846	ON834846	https://www.ncbi.nlm.nih.gov/bioproject/PRJNA748401
WUSTL_001122_A1046	https://www.ncbi.nlm.nih.gov/nuccore/ON834850	ON834850	https://www.ncbi.nlm.nih.gov/bioproject/PRJNA748401
WUSTL_001123_A1047	https://www.ncbi.nlm.nih.gov/nuccore/ON834813	ON834813	https://www.ncbi.nlm.nih.gov/bioproject/PRJNA748401
WUSTL_001127_A1066	https://www.ncbi.nlm.nih.gov/nuccore/ON833824	ON833824	https://www.ncbi.nlm.nih.gov/bioproject/PRJNA748401
WUSTL_001128_A1067	https://www.ncbi.nlm.nih.gov/nuccore/ON833874	ON833874	https://www.ncbi.nlm.nih.gov/bioproject/PRJNA748401
WUSTL_001129_A1068	https://www.ncbi.nlm.nih.gov/nuccore/ON833871	ON833871	https://www.ncbi.nlm.nih.gov/bioproject/PRJNA748401
WUSTL_001130_A1069	https://www.ncbi.nlm.nih.gov/nuccore/ON833810	ON833810	https://www.ncbi.nlm.nih.gov/bioproject/PRJNA748401
WUSTL_001131_A1070	https://www.ncbi.nlm.nih.gov/nuccore/ON833864	ON833864	https://www.ncbi.nlm.nih.gov/bioproject/PRJNA748401
WUSTL_001132_A1071	https://www.ncbi.nlm.nih.gov/nuccore/ON833822	ON833822	https://www.ncbi.nlm.nih.gov/bioproject/PRJNA748401
WUSTL_001133_A1072	https://www.ncbi.nlm.nih.gov/nuccore/ON833876	ON833876	https://www.ncbi.nlm.nih.gov/bioproject/PRJNA748401
WUSTL_001134_A1073	https://www.ncbi.nlm.nih.gov/nuccore/ON833879	ON833879	https://www.ncbi.nlm.nih.gov/bioproject/PRJNA748401
WUSTL_001135_A1074	https://www.ncbi.nlm.nih.gov/nuccore/ON833866	ON833866	https://www.ncbi.nlm.nih.gov/bioproject/PRJNA748401
WUSTL_001136_A1075	https://www.ncbi.nlm.nih.gov/nuccore/ON833835	ON833835	https://www.ncbi.nlm.nih.gov/bioproject/PRJNA748401
WUSTL_001137_A1076	https://www.ncbi.nlm.nih.gov/nuccore/ON833815	ON833815	https://www.ncbi.nlm.nih.gov/bioproject/PRJNA748401
WUSTL_001138_A1077	https://www.ncbi.nlm.nih.gov/nuccore/ON833829	ON833829	https://www.ncbi.nlm.nih.gov/bioproject/PRJNA748401
WUSTL_001139_A1078	https://www.ncbi.nlm.nih.gov/nuccore/ON833898	ON833898	https://www.ncbi.nlm.nih.gov/bioproject/PRJNA748401
WUSTL_001140_A1079	https://www.ncbi.nlm.nih.gov/nuccore/ON833820	ON833820	https://www.ncbi.nlm.nih.gov/bioproject/PRJNA748401
WUSTL_001141_A1080	https://www.ncbi.nlm.nih.gov/nuccore/ON833878	ON833878	https://www.ncbi.nlm.nih.gov/bioproject/PRJNA748401
WUSTL_001142_A1081	https://www.ncbi.nlm.nih.gov/nuccore/ON833833	ON833833	https://www.ncbi.nlm.nih.gov/bioproject/PRJNA748401
WUSTL_001143_A1082	https://www.ncbi.nlm.nih.gov/nuccore/ON833854	ON833854	https://www.ncbi.nlm.nih.gov/bioproject/PRJNA748401
WUSTL_001144_A1083	https://www.ncbi.nlm.nih.gov/nuccore/ON833827	ON833827	https://www.ncbi.nlm.nih.gov/bioproject/PRJNA748401
WUSTL_001145_A1084	https://www.ncbi.nlm.nih.gov/nuccore/ON833816	ON833816	https://www.ncbi.nlm.nih.gov/bioproject/PRJNA748401
WUSTL_001146_A1085	https://www.ncbi.nlm.nih.gov/nuccore/ON833884	ON833884	https://www.ncbi.nlm.nih.gov/bioproject/PRJNA748401
WUSTL_001147_A1086	https://www.ncbi.nlm.nih.gov/nuccore/ON833813	ON833813	https://www.ncbi.nlm.nih.gov/bioproject/PRJNA748401
WUSTL_001148_A1087	https://www.ncbi.nlm.nih.gov/nuccore/ON833845	ON833845	https://www.ncbi.nlm.nih.gov/bioproject/PRJNA748401
WUSTL_001149_A1088	https://www.ncbi.nlm.nih.gov/nuccore/ON833819	ON833819	https://www.ncbi.nlm.nih.gov/bioproject/PRJNA748401
WUSTL_001150_A1089	https://www.ncbi.nlm.nih.gov/nuccore/ON833830	ON833830	https://www.ncbi.nlm.nih.gov/bioproject/PRJNA748401
WUSTL_001151_A1090	https://www.ncbi.nlm.nih.gov/nuccore/ON833841	ON833841	https://www.ncbi.nlm.nih.gov/bioproject/PRJNA748401
WUSTL_001152_A1091	https://www.ncbi.nlm.nih.gov/nuccore/ON833873	ON833873	https://www.ncbi.nlm.nih.gov/bioproject/PRJNA748401
WUSTL_001153_A1092	https://www.ncbi.nlm.nih.gov/nuccore/ON833869	ON833869	https://www.ncbi.nlm.nih.gov/bioproject/PRJNA748401
WUSTL_001154_A1093	https://www.ncbi.nlm.nih.gov/nuccore/ON833867	ON833867	https://www.ncbi.nlm.nih.gov/bioproject/PRJNA748401
WUSTL_001155_A1094	https://www.ncbi.nlm.nih.gov/nuccore/ON833888	ON833888	https://www.ncbi.nlm.nih.gov/bioproject/PRJNA748401
WUSTL_001156_A1095	https://www.ncbi.nlm.nih.gov/nuccore/ON833862	ON833862	https://www.ncbi.nlm.nih.gov/bioproject/PRJNA748401
WUSTL_001157_A1096	https://www.ncbi.nlm.nih.gov/nuccore/ON833817	ON833817	https://www.ncbi.nlm.nih.gov/bioproject/PRJNA748401
WUSTL_001158_A1097	https://www.ncbi.nlm.nih.gov/nuccore/ON833889	ON833889	https://www.ncbi.nlm.nih.gov/bioproject/PRJNA748401
WUSTL_001159_A1098	https://www.ncbi.nlm.nih.gov/nuccore/ON833877	ON833877	https://www.ncbi.nlm.nih.gov/bioproject/PRJNA748401
WUSTL_001160_A1099	https://www.ncbi.nlm.nih.gov/nuccore/ON833852	ON833852	https://www.ncbi.nlm.nih.gov/bioproject/PRJNA748401
WUSTL_001161_A1100	https://www.ncbi.nlm.nih.gov/nuccore/ON833885	ON833885	https://www.ncbi.nlm.nih.gov/bioproject/PRJNA748401
WUSTL_001162_A1101	https://www.ncbi.nlm.nih.gov/nuccore/ON833840	ON833840	https://www.ncbi.nlm.nih.gov/bioproject/PRJNA748401
WUSTL_001163_A1102	https://www.ncbi.nlm.nih.gov/nuccore/ON833894	ON833894	https://www.ncbi.nlm.nih.gov/bioproject/PRJNA748401
WUSTL_001164_A1103	https://www.ncbi.nlm.nih.gov/nuccore/ON833842	ON833842	https://www.ncbi.nlm.nih.gov/bioproject/PRJNA748401
WUSTL_001165_A1104	https://www.ncbi.nlm.nih.gov/nuccore/ON833890	ON833890	https://www.ncbi.nlm.nih.gov/bioproject/PRJNA748401
WUSTL_001166_A1105	https://www.ncbi.nlm.nih.gov/nuccore/ON833846	ON833846	https://www.ncbi.nlm.nih.gov/bioproject/PRJNA748401
WUSTL_001167_A1106	https://www.ncbi.nlm.nih.gov/nuccore/ON833847	ON833847	https://www.ncbi.nlm.nih.gov/bioproject/PRJNA748401
WUSTL_001168_A1107	https://www.ncbi.nlm.nih.gov/nuccore/ON833883	ON833883	https://www.ncbi.nlm.nih.gov/bioproject/PRJNA748401
WUSTL_001169_A1108	https://www.ncbi.nlm.nih.gov/nuccore/ON833839	ON833839	https://www.ncbi.nlm.nih.gov/bioproject/PRJNA748401
WUSTL_001170_A1109	https://www.ncbi.nlm.nih.gov/nuccore/ON833812	ON833812	https://www.ncbi.nlm.nih.gov/bioproject/PRJNA748401
WUSTL_001171_A1110	https://www.ncbi.nlm.nih.gov/nuccore/ON833896	ON833896	https://www.ncbi.nlm.nih.gov/bioproject/PRJNA748401
WUSTL_001173_A1113	https://www.ncbi.nlm.nih.gov/nuccore/ON833821	ON833821	https://www.ncbi.nlm.nih.gov/bioproject/PRJNA748401
WUSTL_001174_A1114	https://www.ncbi.nlm.nih.gov/nuccore/ON833856	ON833856	https://www.ncbi.nlm.nih.gov/bioproject/PRJNA748401
WUSTL_001175_A1115	https://www.ncbi.nlm.nih.gov/nuccore/ON833880	ON833880	https://www.ncbi.nlm.nih.gov/bioproject/PRJNA748401
WUSTL_001176_A1116	https://www.ncbi.nlm.nih.gov/nuccore/ON833881	ON833881	https://www.ncbi.nlm.nih.gov/bioproject/PRJNA748401
WUSTL_001177_A1117	https://www.ncbi.nlm.nih.gov/nuccore/ON833892	ON833892	https://www.ncbi.nlm.nih.gov/bioproject/PRJNA748401
WUSTL_001178_A1118	https://www.ncbi.nlm.nih.gov/nuccore/ON833836	ON833836	https://www.ncbi.nlm.nih.gov/bioproject/PRJNA748401
WUSTL_001179_A1119	https://www.ncbi.nlm.nih.gov/nuccore/ON833895	ON833895	https://www.ncbi.nlm.nih.gov/bioproject/PRJNA748401
WUSTL_001180_A1120	https://www.ncbi.nlm.nih.gov/nuccore/ON833891	ON833891	https://www.ncbi.nlm.nih.gov/bioproject/PRJNA748401
WUSTL_001181_A1121	https://www.ncbi.nlm.nih.gov/nuccore/ON833868	ON833868	https://www.ncbi.nlm.nih.gov/bioproject/PRJNA748401
WUSTL_001182_A1122	https://www.ncbi.nlm.nih.gov/nuccore/ON833814	ON833814	https://www.ncbi.nlm.nih.gov/bioproject/PRJNA748401
WUSTL_001183_A1123	https://www.ncbi.nlm.nih.gov/nuccore/ON833850	ON833850	https://www.ncbi.nlm.nih.gov/bioproject/PRJNA748401
WUSTL_001184_A1124	https://www.ncbi.nlm.nih.gov/nuccore/ON833809	ON833809	https://www.ncbi.nlm.nih.gov/bioproject/PRJNA748401
WUSTL_001185_A1125	https://www.ncbi.nlm.nih.gov/nuccore/ON833882	ON833882	https://www.ncbi.nlm.nih.gov/bioproject/PRJNA748401
WUSTL_001186_A1126	https://www.ncbi.nlm.nih.gov/nuccore/ON833826	ON833826	https://www.ncbi.nlm.nih.gov/bioproject/PRJNA748401
WUSTL_001187_A1127	https://www.ncbi.nlm.nih.gov/nuccore/ON833837	ON833837	https://www.ncbi.nlm.nih.gov/bioproject/PRJNA748401
WUSTL_001188_A1128	https://www.ncbi.nlm.nih.gov/nuccore/ON833857	ON833857	https://www.ncbi.nlm.nih.gov/bioproject/PRJNA748401
WUSTL_001189_A1129	https://www.ncbi.nlm.nih.gov/nuccore/ON833872	ON833872	https://www.ncbi.nlm.nih.gov/bioproject/PRJNA748401
WUSTL_001190_A1130	https://www.ncbi.nlm.nih.gov/nuccore/ON833832	ON833832	https://www.ncbi.nlm.nih.gov/bioproject/PRJNA748401
WUSTL_001191_A1131	https://www.ncbi.nlm.nih.gov/nuccore/ON833875	ON833875	https://www.ncbi.nlm.nih.gov/bioproject/PRJNA748401
WUSTL_001192_A1132	https://www.ncbi.nlm.nih.gov/nuccore/ON833855	ON833855	https://www.ncbi.nlm.nih.gov/bioproject/PRJNA748401
WUSTL_001193_A1133	https://www.ncbi.nlm.nih.gov/nuccore/ON833858	ON833858	https://www.ncbi.nlm.nih.gov/bioproject/PRJNA748401
WUSTL_001194_A1134	https://www.ncbi.nlm.nih.gov/nuccore/ON833831	ON833831	https://www.ncbi.nlm.nih.gov/bioproject/PRJNA748401
WUSTL_001195_A1135	https://www.ncbi.nlm.nih.gov/nuccore/ON833848	ON833848	https://www.ncbi.nlm.nih.gov/bioproject/PRJNA748401
WUSTL_001196_A1136	https://www.ncbi.nlm.nih.gov/nuccore/ON833818	ON833818	https://www.ncbi.nlm.nih.gov/bioproject/PRJNA748401
WUSTL_001197_A1137	https://www.ncbi.nlm.nih.gov/nuccore/ON833870	ON833870	https://www.ncbi.nlm.nih.gov/bioproject/PRJNA748401
WUSTL_001198_A1138	https://www.ncbi.nlm.nih.gov/nuccore/ON833825	ON833825	https://www.ncbi.nlm.nih.gov/bioproject/PRJNA748401
WUSTL_001199_A1139	https://www.ncbi.nlm.nih.gov/nuccore/ON833897	ON833897	https://www.ncbi.nlm.nih.gov/bioproject/PRJNA748401
WUSTL_001200_A1140	https://www.ncbi.nlm.nih.gov/nuccore/ON833853	ON833853	https://www.ncbi.nlm.nih.gov/bioproject/PRJNA748401
WUSTL_001201_A1141	https://www.ncbi.nlm.nih.gov/nuccore/ON833860	ON833860	https://www.ncbi.nlm.nih.gov/bioproject/PRJNA748401
WUSTL_001202_A1142	https://www.ncbi.nlm.nih.gov/nuccore/ON833849	ON833849	https://www.ncbi.nlm.nih.gov/bioproject/PRJNA748401
WUSTL_001203_A1143	https://www.ncbi.nlm.nih.gov/nuccore/ON833823	ON833823	https://www.ncbi.nlm.nih.gov/bioproject/PRJNA748401
WUSTL_001204_A1144	https://www.ncbi.nlm.nih.gov/nuccore/ON833893	ON833893	https://www.ncbi.nlm.nih.gov/bioproject/PRJNA748401
WUSTL_001205_A1145	https://www.ncbi.nlm.nih.gov/nuccore/ON833838	ON833838	https://www.ncbi.nlm.nih.gov/bioproject/PRJNA748401
WUSTL_001206_A1146	https://www.ncbi.nlm.nih.gov/nuccore/ON833886	ON833886	https://www.ncbi.nlm.nih.gov/bioproject/PRJNA748401
WUSTL_001207_A1147	https://www.ncbi.nlm.nih.gov/nuccore/ON833863	ON833863	https://www.ncbi.nlm.nih.gov/bioproject/PRJNA748401
WUSTL_001208_A1148	https://www.ncbi.nlm.nih.gov/nuccore/ON833861	ON833861	https://www.ncbi.nlm.nih.gov/bioproject/PRJNA748401
WUSTL_001209_A1150	https://www.ncbi.nlm.nih.gov/nuccore/ON833811	ON833811	https://www.ncbi.nlm.nih.gov/bioproject/PRJNA748401
WUSTL_001210_A1151	https://www.ncbi.nlm.nih.gov/nuccore/ON833851	ON833851	https://www.ncbi.nlm.nih.gov/bioproject/PRJNA748401
WUSTL_001211_A1152	https://www.ncbi.nlm.nih.gov/nuccore/ON833865	ON833865	https://www.ncbi.nlm.nih.gov/bioproject/PRJNA748401
WUSTL_001212_A1153	https://www.ncbi.nlm.nih.gov/nuccore/ON833844	ON833844	https://www.ncbi.nlm.nih.gov/bioproject/PRJNA748401
WUSTL_001213_A1154	https://www.ncbi.nlm.nih.gov/nuccore/ON833808	ON833808	https://www.ncbi.nlm.nih.gov/bioproject/PRJNA748401
WUSTL_001214_A1155	https://www.ncbi.nlm.nih.gov/nuccore/ON833828	ON833828	https://www.ncbi.nlm.nih.gov/bioproject/PRJNA748401
WUSTL_001215_A1156	https://www.ncbi.nlm.nih.gov/nuccore/ON833859	ON833859	https://www.ncbi.nlm.nih.gov/bioproject/PRJNA748401
WUSTL_001216_A1157	https://www.ncbi.nlm.nih.gov/nuccore/ON833843	ON833843	https://www.ncbi.nlm.nih.gov/bioproject/PRJNA748401
WUSTL_001217_A1158	https://www.ncbi.nlm.nih.gov/nuccore/ON833887	ON833887	https://www.ncbi.nlm.nih.gov/bioproject/PRJNA748401
WUSTL_001218_A1159	https://www.ncbi.nlm.nih.gov/nuccore/ON833834	ON833834	https://www.ncbi.nlm.nih.gov/bioproject/PRJNA748401
WUSTL_001221_A1172	https://www.ncbi.nlm.nih.gov/nuccore/ON833978	ON833978	https://www.ncbi.nlm.nih.gov/bioproject/PRJNA748401
WUSTL_001222_A1173	https://www.ncbi.nlm.nih.gov/nuccore/ON833948	ON833948	https://www.ncbi.nlm.nih.gov/bioproject/PRJNA748401
WUSTL_001223_A1174	https://www.ncbi.nlm.nih.gov/nuccore/ON833901	ON833901	https://www.ncbi.nlm.nih.gov/bioproject/PRJNA748401
WUSTL_001224_A1175	https://www.ncbi.nlm.nih.gov/nuccore/ON833973	ON833973	https://www.ncbi.nlm.nih.gov/bioproject/PRJNA748401
WUSTL_001225_A1176	https://www.ncbi.nlm.nih.gov/nuccore/ON833984	ON833984	https://www.ncbi.nlm.nih.gov/bioproject/PRJNA748401
WUSTL_001226_A1177	https://www.ncbi.nlm.nih.gov/nuccore/ON833914	ON833914	https://www.ncbi.nlm.nih.gov/bioproject/PRJNA748401
WUSTL_001227_A1178	https://www.ncbi.nlm.nih.gov/nuccore/ON833955	ON833955	https://www.ncbi.nlm.nih.gov/bioproject/PRJNA748401
WUSTL_001228_A1179	https://www.ncbi.nlm.nih.gov/nuccore/ON833989	ON833989	https://www.ncbi.nlm.nih.gov/bioproject/PRJNA748401
WUSTL_001229_A1180	https://www.ncbi.nlm.nih.gov/nuccore/ON833919	ON833919	https://www.ncbi.nlm.nih.gov/bioproject/PRJNA748401
WUSTL_001230_A1181	https://www.ncbi.nlm.nih.gov/nuccore/ON833941	ON833941	https://www.ncbi.nlm.nih.gov/bioproject/PRJNA748401
WUSTL_001231_A1183	https://www.ncbi.nlm.nih.gov/nuccore/ON833903	ON833903	https://www.ncbi.nlm.nih.gov/bioproject/PRJNA748401
WUSTL_001232_A1184	https://www.ncbi.nlm.nih.gov/nuccore/ON833904	ON833904	https://www.ncbi.nlm.nih.gov/bioproject/PRJNA748401
WUSTL_001233_A1185	https://www.ncbi.nlm.nih.gov/nuccore/ON833937	ON833937	https://www.ncbi.nlm.nih.gov/bioproject/PRJNA748401
WUSTL_001234_A1186	https://www.ncbi.nlm.nih.gov/nuccore/ON833953	ON833953	https://www.ncbi.nlm.nih.gov/bioproject/PRJNA748401
WUSTL_001235_A1187	https://www.ncbi.nlm.nih.gov/nuccore/ON833958	ON833958	https://www.ncbi.nlm.nih.gov/bioproject/PRJNA748401
WUSTL_001236_A1188	https://www.ncbi.nlm.nih.gov/nuccore/ON833950	ON833950	https://www.ncbi.nlm.nih.gov/bioproject/PRJNA748401
WUSTL_001237_A1189	https://www.ncbi.nlm.nih.gov/nuccore/ON833911	ON833911	https://www.ncbi.nlm.nih.gov/bioproject/PRJNA748401
WUSTL_001238_A1190	https://www.ncbi.nlm.nih.gov/nuccore/ON833983	ON833983	https://www.ncbi.nlm.nih.gov/bioproject/PRJNA748401
WUSTL_001239_A1191	https://www.ncbi.nlm.nih.gov/nuccore/ON833938	ON833938	https://www.ncbi.nlm.nih.gov/bioproject/PRJNA748401
WUSTL_001240_A1192	https://www.ncbi.nlm.nih.gov/nuccore/ON833949	ON833949	https://www.ncbi.nlm.nih.gov/bioproject/PRJNA748401
WUSTL_001241_A1193	https://www.ncbi.nlm.nih.gov/nuccore/ON833961	ON833961	https://www.ncbi.nlm.nih.gov/bioproject/PRJNA748401
WUSTL_001242_A1194	https://www.ncbi.nlm.nih.gov/nuccore/ON833920	ON833920	https://www.ncbi.nlm.nih.gov/bioproject/PRJNA748401
WUSTL_001243_A1195	https://www.ncbi.nlm.nih.gov/nuccore/ON833975	ON833975	https://www.ncbi.nlm.nih.gov/bioproject/PRJNA748401
WUSTL_001244_A1196	https://www.ncbi.nlm.nih.gov/nuccore/ON833963	ON833963	https://www.ncbi.nlm.nih.gov/bioproject/PRJNA748401
WUSTL_001245_A1197	https://www.ncbi.nlm.nih.gov/nuccore/ON833977	ON833977	https://www.ncbi.nlm.nih.gov/bioproject/PRJNA748401
WUSTL_001246_A1198	https://www.ncbi.nlm.nih.gov/nuccore/ON833964	ON833964	https://www.ncbi.nlm.nih.gov/bioproject/PRJNA748401
WUSTL_001247_A1199	https://www.ncbi.nlm.nih.gov/nuccore/ON833922	ON833922	https://www.ncbi.nlm.nih.gov/bioproject/PRJNA748401
WUSTL_001248_A1200	https://www.ncbi.nlm.nih.gov/nuccore/ON833933	ON833933	https://www.ncbi.nlm.nih.gov/bioproject/PRJNA748401
WUSTL_001249_A1201	https://www.ncbi.nlm.nih.gov/nuccore/ON833931	ON833931	https://www.ncbi.nlm.nih.gov/bioproject/PRJNA748401
WUSTL_001250_A1202	https://www.ncbi.nlm.nih.gov/nuccore/ON833928	ON833928	https://www.ncbi.nlm.nih.gov/bioproject/PRJNA748401
WUSTL_001251_A1203	https://www.ncbi.nlm.nih.gov/nuccore/ON833967	ON833967	https://www.ncbi.nlm.nih.gov/bioproject/PRJNA748401
WUSTL_001252_A1204	https://www.ncbi.nlm.nih.gov/nuccore/ON833969	ON833969	https://www.ncbi.nlm.nih.gov/bioproject/PRJNA748401
WUSTL_001253_A1205	https://www.ncbi.nlm.nih.gov/nuccore/ON833929	ON833929	https://www.ncbi.nlm.nih.gov/bioproject/PRJNA748401
WUSTL_001254_A1206	https://www.ncbi.nlm.nih.gov/nuccore/ON833936	ON833936	https://www.ncbi.nlm.nih.gov/bioproject/PRJNA748401
WUSTL_001255_A1207	https://www.ncbi.nlm.nih.gov/nuccore/ON833962	ON833962	https://www.ncbi.nlm.nih.gov/bioproject/PRJNA748401
WUSTL_001256_A1208	https://www.ncbi.nlm.nih.gov/nuccore/ON833974	ON833974	https://www.ncbi.nlm.nih.gov/bioproject/PRJNA748401
WUSTL_001257_A1209	https://www.ncbi.nlm.nih.gov/nuccore/ON833960	ON833960	https://www.ncbi.nlm.nih.gov/bioproject/PRJNA748401
WUSTL_001258_A1210	https://www.ncbi.nlm.nih.gov/nuccore/ON833912	ON833912	https://www.ncbi.nlm.nih.gov/bioproject/PRJNA748401
WUSTL_001259_A1211	https://www.ncbi.nlm.nih.gov/nuccore/ON833906	ON833906	https://www.ncbi.nlm.nih.gov/bioproject/PRJNA748401
WUSTL_001260_A1212	https://www.ncbi.nlm.nih.gov/nuccore/ON833946	ON833946	https://www.ncbi.nlm.nih.gov/bioproject/PRJNA748401
WUSTL_001261_A1213	https://www.ncbi.nlm.nih.gov/nuccore/ON833980	ON833980	https://www.ncbi.nlm.nih.gov/bioproject/PRJNA748401
WUSTL_001262_A1214	https://www.ncbi.nlm.nih.gov/nuccore/ON833951	ON833951	https://www.ncbi.nlm.nih.gov/bioproject/PRJNA748401
WUSTL_001263_A1215	https://www.ncbi.nlm.nih.gov/nuccore/ON833923	ON833923	https://www.ncbi.nlm.nih.gov/bioproject/PRJNA748401
WUSTL_001264_A1216	https://www.ncbi.nlm.nih.gov/nuccore/ON833900	ON833900	https://www.ncbi.nlm.nih.gov/bioproject/PRJNA748401
WUSTL_001265_A1217	https://www.ncbi.nlm.nih.gov/nuccore/ON833981	ON833981	https://www.ncbi.nlm.nih.gov/bioproject/PRJNA748401
WUSTL_001267_A1219	https://www.ncbi.nlm.nih.gov/nuccore/ON833918	ON833918	https://www.ncbi.nlm.nih.gov/bioproject/PRJNA748401
WUSTL_001269_A1221	https://www.ncbi.nlm.nih.gov/nuccore/ON833925	ON833925	https://www.ncbi.nlm.nih.gov/bioproject/PRJNA748401
WUSTL_001270_A1222	https://www.ncbi.nlm.nih.gov/nuccore/ON833987	ON833987	https://www.ncbi.nlm.nih.gov/bioproject/PRJNA748401
WUSTL_001271_A1223	https://www.ncbi.nlm.nih.gov/nuccore/ON833940	ON833940	https://www.ncbi.nlm.nih.gov/bioproject/PRJNA748401
WUSTL_001272_A1224	https://www.ncbi.nlm.nih.gov/nuccore/ON833899	ON833899	https://www.ncbi.nlm.nih.gov/bioproject/PRJNA748401
WUSTL_001273_A1225	https://www.ncbi.nlm.nih.gov/nuccore/ON833932	ON833932	https://www.ncbi.nlm.nih.gov/bioproject/PRJNA748401
WUSTL_001274_A1226	https://www.ncbi.nlm.nih.gov/nuccore/ON833966	ON833966	https://www.ncbi.nlm.nih.gov/bioproject/PRJNA748401
WUSTL_001275_A1227	https://www.ncbi.nlm.nih.gov/nuccore/ON833921	ON833921	https://www.ncbi.nlm.nih.gov/bioproject/PRJNA748401
WUSTL_001276_A1228	https://www.ncbi.nlm.nih.gov/nuccore/ON833924	ON833924	https://www.ncbi.nlm.nih.gov/bioproject/PRJNA748401
WUSTL_001277_A1229	https://www.ncbi.nlm.nih.gov/nuccore/ON833956	ON833956	https://www.ncbi.nlm.nih.gov/bioproject/PRJNA748401
WUSTL_001278_A1230	https://www.ncbi.nlm.nih.gov/nuccore/ON833930	ON833930	https://www.ncbi.nlm.nih.gov/bioproject/PRJNA748401
WUSTL_001279_A1231	https://www.ncbi.nlm.nih.gov/nuccore/ON833968	ON833968	https://www.ncbi.nlm.nih.gov/bioproject/PRJNA748401
WUSTL_001280_A1232	https://www.ncbi.nlm.nih.gov/nuccore/ON833939	ON833939	https://www.ncbi.nlm.nih.gov/bioproject/PRJNA748401
WUSTL_001281_A1233	https://www.ncbi.nlm.nih.gov/nuccore/ON833907	ON833907	https://www.ncbi.nlm.nih.gov/bioproject/PRJNA748401
WUSTL_001282_A1234	https://www.ncbi.nlm.nih.gov/nuccore/ON833913	ON833913	https://www.ncbi.nlm.nih.gov/bioproject/PRJNA748401
WUSTL_001283_A1235	https://www.ncbi.nlm.nih.gov/nuccore/ON833908	ON833908	https://www.ncbi.nlm.nih.gov/bioproject/PRJNA748401
WUSTL_001284_A1236	https://www.ncbi.nlm.nih.gov/nuccore/ON833954	ON833954	https://www.ncbi.nlm.nih.gov/bioproject/PRJNA748401
WUSTL_001285_A1237	https://www.ncbi.nlm.nih.gov/nuccore/ON833909	ON833909	https://www.ncbi.nlm.nih.gov/bioproject/PRJNA748401
WUSTL_001286_A1238	https://www.ncbi.nlm.nih.gov/nuccore/ON833947	ON833947	https://www.ncbi.nlm.nih.gov/bioproject/PRJNA748401
WUSTL_001287_A1239	https://www.ncbi.nlm.nih.gov/nuccore/ON833965	ON833965	https://www.ncbi.nlm.nih.gov/bioproject/PRJNA748401
WUSTL_001288_A1240	https://www.ncbi.nlm.nih.gov/nuccore/ON833910	ON833910	https://www.ncbi.nlm.nih.gov/bioproject/PRJNA748401
WUSTL_001289_A1241	https://www.ncbi.nlm.nih.gov/nuccore/ON833985	ON833985	https://www.ncbi.nlm.nih.gov/bioproject/PRJNA748401
WUSTL_001290_A1242	https://www.ncbi.nlm.nih.gov/nuccore/ON833905	ON833905	https://www.ncbi.nlm.nih.gov/bioproject/PRJNA748401
WUSTL_001291_A1243	https://www.ncbi.nlm.nih.gov/nuccore/ON833915	ON833915	https://www.ncbi.nlm.nih.gov/bioproject/PRJNA748401
WUSTL_001292_A1244	https://www.ncbi.nlm.nih.gov/nuccore/ON833927	ON833927	https://www.ncbi.nlm.nih.gov/bioproject/PRJNA748401
WUSTL_001293_A1245	https://www.ncbi.nlm.nih.gov/nuccore/ON833988	ON833988	https://www.ncbi.nlm.nih.gov/bioproject/PRJNA748401
WUSTL_001294_A1246	https://www.ncbi.nlm.nih.gov/nuccore/ON833952	ON833952	https://www.ncbi.nlm.nih.gov/bioproject/PRJNA748401
WUSTL_001295_A1247	https://www.ncbi.nlm.nih.gov/nuccore/ON833916	ON833916	https://www.ncbi.nlm.nih.gov/bioproject/PRJNA748401
WUSTL_001296_A1248	https://www.ncbi.nlm.nih.gov/nuccore/ON833944	ON833944	https://www.ncbi.nlm.nih.gov/bioproject/PRJNA748401
WUSTL_001297_A1249	https://www.ncbi.nlm.nih.gov/nuccore/ON833986	ON833986	https://www.ncbi.nlm.nih.gov/bioproject/PRJNA748401
WUSTL_001298_A1250	https://www.ncbi.nlm.nih.gov/nuccore/ON833934	ON833934	https://www.ncbi.nlm.nih.gov/bioproject/PRJNA748401
WUSTL_001299_A1251	https://www.ncbi.nlm.nih.gov/nuccore/ON833959	ON833959	https://www.ncbi.nlm.nih.gov/bioproject/PRJNA748401
WUSTL_001300_A1252	https://www.ncbi.nlm.nih.gov/nuccore/ON833979	ON833979	https://www.ncbi.nlm.nih.gov/bioproject/PRJNA748401
WUSTL_001301_A1253	https://www.ncbi.nlm.nih.gov/nuccore/ON833902	ON833902	https://www.ncbi.nlm.nih.gov/bioproject/PRJNA748401
WUSTL_001302_A1254	https://www.ncbi.nlm.nih.gov/nuccore/ON833982	ON833982	https://www.ncbi.nlm.nih.gov/bioproject/PRJNA748401
WUSTL_001303_A1255	https://www.ncbi.nlm.nih.gov/nuccore/ON833970	ON833970	https://www.ncbi.nlm.nih.gov/bioproject/PRJNA748401
WUSTL_001304_A1256	https://www.ncbi.nlm.nih.gov/nuccore/ON833942	ON833942	https://www.ncbi.nlm.nih.gov/bioproject/PRJNA748401
WUSTL_001305_A1257	https://www.ncbi.nlm.nih.gov/nuccore/ON833917	ON833917	https://www.ncbi.nlm.nih.gov/bioproject/PRJNA748401
WUSTL_001306_A1258	https://www.ncbi.nlm.nih.gov/nuccore/ON833935	ON833935	https://www.ncbi.nlm.nih.gov/bioproject/PRJNA748401
WUSTL_001307_A1259	https://www.ncbi.nlm.nih.gov/nuccore/ON833972	ON833972	https://www.ncbi.nlm.nih.gov/bioproject/PRJNA748401
WUSTL_001308_A1260	https://www.ncbi.nlm.nih.gov/nuccore/ON833943	ON833943	https://www.ncbi.nlm.nih.gov/bioproject/PRJNA748401
WUSTL_001309_A1261	https://www.ncbi.nlm.nih.gov/nuccore/ON833971	ON833971	https://www.ncbi.nlm.nih.gov/bioproject/PRJNA748401
WUSTL_001310_A1262	https://www.ncbi.nlm.nih.gov/nuccore/ON833926	ON833926	https://www.ncbi.nlm.nih.gov/bioproject/PRJNA748401
WUSTL_001311_A1263	https://www.ncbi.nlm.nih.gov/nuccore/ON833957	ON833957	https://www.ncbi.nlm.nih.gov/bioproject/PRJNA748401
WUSTL_001312_A1264	https://www.ncbi.nlm.nih.gov/nuccore/ON833945	ON833945	https://www.ncbi.nlm.nih.gov/bioproject/PRJNA748401
WUSTL_001313_A1265	https://www.ncbi.nlm.nih.gov/nuccore/ON833976	ON833976	https://www.ncbi.nlm.nih.gov/bioproject/PRJNA748401
WUSTL_001315_A1268	https://www.ncbi.nlm.nih.gov/nuccore/ON872818	ON872818	https://www.ncbi.nlm.nih.gov/bioproject/PRJNA748401
WUSTL_001316_A1269	https://www.ncbi.nlm.nih.gov/nuccore/ON872807	ON872807	https://www.ncbi.nlm.nih.gov/bioproject/PRJNA748401
WUSTL_001317_A1270	https://www.ncbi.nlm.nih.gov/nuccore/ON872825	ON872825	https://www.ncbi.nlm.nih.gov/bioproject/PRJNA748401
WUSTL_001318_A1271	https://www.ncbi.nlm.nih.gov/nuccore/ON872870	ON872870	https://www.ncbi.nlm.nih.gov/bioproject/PRJNA748401
WUSTL_001319_A1272	https://www.ncbi.nlm.nih.gov/nuccore/ON872812	ON872812	https://www.ncbi.nlm.nih.gov/bioproject/PRJNA748401
WUSTL_001320_A1274	https://www.ncbi.nlm.nih.gov/nuccore/ON872804	ON872804	https://www.ncbi.nlm.nih.gov/bioproject/PRJNA748401
WUSTL_001321_A1275	https://www.ncbi.nlm.nih.gov/nuccore/ON872832	ON872832	https://www.ncbi.nlm.nih.gov/bioproject/PRJNA748401
WUSTL_001322_A1276	https://www.ncbi.nlm.nih.gov/nuccore/ON872792	ON872792	https://www.ncbi.nlm.nih.gov/bioproject/PRJNA748401
WUSTL_001323_A1277	https://www.ncbi.nlm.nih.gov/nuccore/ON872790	ON872790	https://www.ncbi.nlm.nih.gov/bioproject/PRJNA748401
WUSTL_001324_A1278	https://www.ncbi.nlm.nih.gov/nuccore/ON872821	ON872821	https://www.ncbi.nlm.nih.gov/bioproject/PRJNA748401
WUSTL_001325_A1279	https://www.ncbi.nlm.nih.gov/nuccore/ON872808	ON872808	https://www.ncbi.nlm.nih.gov/bioproject/PRJNA748401
WUSTL_001326_A1280	https://www.ncbi.nlm.nih.gov/nuccore/ON872844	ON872844	https://www.ncbi.nlm.nih.gov/bioproject/PRJNA748401
WUSTL_001327_A1281	https://www.ncbi.nlm.nih.gov/nuccore/ON872789	ON872789	https://www.ncbi.nlm.nih.gov/bioproject/PRJNA748401
WUSTL_001328_A1282	https://www.ncbi.nlm.nih.gov/nuccore/ON872822	ON872822	https://www.ncbi.nlm.nih.gov/bioproject/PRJNA748401
WUSTL_001329_A1283	https://www.ncbi.nlm.nih.gov/nuccore/ON872838	ON872838	https://www.ncbi.nlm.nih.gov/bioproject/PRJNA748401
WUSTL_001330_A1284	https://www.ncbi.nlm.nih.gov/nuccore/ON872829	ON872829	https://www.ncbi.nlm.nih.gov/bioproject/PRJNA748401
WUSTL_001331_A1285	https://www.ncbi.nlm.nih.gov/nuccore/ON872843	ON872843	https://www.ncbi.nlm.nih.gov/bioproject/PRJNA748401
WUSTL_001332_A1286	https://www.ncbi.nlm.nih.gov/nuccore/ON872805	ON872805	https://www.ncbi.nlm.nih.gov/bioproject/PRJNA748401
WUSTL_001333_A1287	https://www.ncbi.nlm.nih.gov/nuccore/ON872846	ON872846	https://www.ncbi.nlm.nih.gov/bioproject/PRJNA748401
WUSTL_001334_A1288	https://www.ncbi.nlm.nih.gov/nuccore/ON872791	ON872791	https://www.ncbi.nlm.nih.gov/bioproject/PRJNA748401
WUSTL_001335_A1289	https://www.ncbi.nlm.nih.gov/nuccore/ON872795	ON872795	https://www.ncbi.nlm.nih.gov/bioproject/PRJNA748401
WUSTL_001336_A1290	https://www.ncbi.nlm.nih.gov/nuccore/ON872820	ON872820	https://www.ncbi.nlm.nih.gov/bioproject/PRJNA748401
WUSTL_001337_A1291	https://www.ncbi.nlm.nih.gov/nuccore/ON872849	ON872849	https://www.ncbi.nlm.nih.gov/bioproject/PRJNA748401
WUSTL_001338_A1292	https://www.ncbi.nlm.nih.gov/nuccore/ON872802	ON872802	https://www.ncbi.nlm.nih.gov/bioproject/PRJNA748401
WUSTL_001339_A1293	https://www.ncbi.nlm.nih.gov/nuccore/ON872816	ON872816	https://www.ncbi.nlm.nih.gov/bioproject/PRJNA748401
WUSTL_001340_A1294	https://www.ncbi.nlm.nih.gov/nuccore/ON872876	ON872876	https://www.ncbi.nlm.nih.gov/bioproject/PRJNA748401
WUSTL_001341_A1295	https://www.ncbi.nlm.nih.gov/nuccore/ON872806	ON872806	https://www.ncbi.nlm.nih.gov/bioproject/PRJNA748401
WUSTL_001342_A1296	https://www.ncbi.nlm.nih.gov/nuccore/ON872827	ON872827	https://www.ncbi.nlm.nih.gov/bioproject/PRJNA748401
WUSTL_001343_A1297	https://www.ncbi.nlm.nih.gov/nuccore/ON872831	ON872831	https://www.ncbi.nlm.nih.gov/bioproject/PRJNA748401
WUSTL_001344_A1298	https://www.ncbi.nlm.nih.gov/nuccore/ON872834	ON872834	https://www.ncbi.nlm.nih.gov/bioproject/PRJNA748401
WUSTL_001345_A1299	https://www.ncbi.nlm.nih.gov/nuccore/ON872853	ON872853	https://www.ncbi.nlm.nih.gov/bioproject/PRJNA748401
WUSTL_001347_A1301	https://www.ncbi.nlm.nih.gov/nuccore/ON872836	ON872836	https://www.ncbi.nlm.nih.gov/bioproject/PRJNA748401
WUSTL_001348_A1302	https://www.ncbi.nlm.nih.gov/nuccore/ON872839	ON872839	https://www.ncbi.nlm.nih.gov/bioproject/PRJNA748401
WUSTL_001349_A1303	https://www.ncbi.nlm.nih.gov/nuccore/ON872863	ON872863	https://www.ncbi.nlm.nih.gov/bioproject/PRJNA748401
WUSTL_001350_A1304	https://www.ncbi.nlm.nih.gov/nuccore/ON872803	ON872803	https://www.ncbi.nlm.nih.gov/bioproject/PRJNA748401
WUSTL_001351_A1305	https://www.ncbi.nlm.nih.gov/nuccore/ON872799	ON872799	https://www.ncbi.nlm.nih.gov/bioproject/PRJNA748401
WUSTL_001352_A1306	https://www.ncbi.nlm.nih.gov/nuccore/ON872830	ON872830	https://www.ncbi.nlm.nih.gov/bioproject/PRJNA748401
WUSTL_001353_A1307	https://www.ncbi.nlm.nih.gov/nuccore/ON872871	ON872871	https://www.ncbi.nlm.nih.gov/bioproject/PRJNA748401
WUSTL_001354_A1308	https://www.ncbi.nlm.nih.gov/nuccore/ON872864	ON872864	https://www.ncbi.nlm.nih.gov/bioproject/PRJNA748401
WUSTL_001355_A1309	https://www.ncbi.nlm.nih.gov/nuccore/ON872828	ON872828	https://www.ncbi.nlm.nih.gov/bioproject/PRJNA748401
WUSTL_001356_A1310	https://www.ncbi.nlm.nih.gov/nuccore/ON872815	ON872815	https://www.ncbi.nlm.nih.gov/bioproject/PRJNA748401
WUSTL_001357_A1311	https://www.ncbi.nlm.nih.gov/nuccore/ON872833	ON872833	https://www.ncbi.nlm.nih.gov/bioproject/PRJNA748401
WUSTL_001358_A1312	https://www.ncbi.nlm.nih.gov/nuccore/ON872869	ON872869	https://www.ncbi.nlm.nih.gov/bioproject/PRJNA748401
WUSTL_001359_A1313	https://www.ncbi.nlm.nih.gov/nuccore/ON872801	ON872801	https://www.ncbi.nlm.nih.gov/bioproject/PRJNA748401
WUSTL_001361_A1315	https://www.ncbi.nlm.nih.gov/nuccore/ON872856	ON872856	https://www.ncbi.nlm.nih.gov/bioproject/PRJNA748401
WUSTL_001362_A1316	https://www.ncbi.nlm.nih.gov/nuccore/ON872860	ON872860	https://www.ncbi.nlm.nih.gov/bioproject/PRJNA748401
WUSTL_001363_A1317	https://www.ncbi.nlm.nih.gov/nuccore/ON872811	ON872811	https://www.ncbi.nlm.nih.gov/bioproject/PRJNA748401
WUSTL_001364_A1319	https://www.ncbi.nlm.nih.gov/nuccore/ON872794	ON872794	https://www.ncbi.nlm.nih.gov/bioproject/PRJNA748401
WUSTL_001365_A1320	https://www.ncbi.nlm.nih.gov/nuccore/ON872796	ON872796	https://www.ncbi.nlm.nih.gov/bioproject/PRJNA748401
WUSTL_001366_A1321	https://www.ncbi.nlm.nih.gov/nuccore/ON872845	ON872845	https://www.ncbi.nlm.nih.gov/bioproject/PRJNA748401
WUSTL_001367_A1322	https://www.ncbi.nlm.nih.gov/nuccore/ON872837	ON872837	https://www.ncbi.nlm.nih.gov/bioproject/PRJNA748401
WUSTL_001368_A1323	https://www.ncbi.nlm.nih.gov/nuccore/ON872847	ON872847	https://www.ncbi.nlm.nih.gov/bioproject/PRJNA748401
WUSTL_001369_A1324	https://www.ncbi.nlm.nih.gov/nuccore/ON872851	ON872851	https://www.ncbi.nlm.nih.gov/bioproject/PRJNA748401
WUSTL_001370_A1325	https://www.ncbi.nlm.nih.gov/nuccore/ON872859	ON872859	https://www.ncbi.nlm.nih.gov/bioproject/PRJNA748401
WUSTL_001371_A1326	https://www.ncbi.nlm.nih.gov/nuccore/ON872814	ON872814	https://www.ncbi.nlm.nih.gov/bioproject/PRJNA748401
WUSTL_001372_A1327	https://www.ncbi.nlm.nih.gov/nuccore/ON872788	ON872788	https://www.ncbi.nlm.nih.gov/bioproject/PRJNA748401
WUSTL_001373_A1328	https://www.ncbi.nlm.nih.gov/nuccore/ON872857	ON872857	https://www.ncbi.nlm.nih.gov/bioproject/PRJNA748401
WUSTL_001374_A1329	https://www.ncbi.nlm.nih.gov/nuccore/ON872798	ON872798	https://www.ncbi.nlm.nih.gov/bioproject/PRJNA748401
WUSTL_001375_A1330	https://www.ncbi.nlm.nih.gov/nuccore/ON872866	ON872866	https://www.ncbi.nlm.nih.gov/bioproject/PRJNA748401
WUSTL_001376_A1331	https://www.ncbi.nlm.nih.gov/nuccore/ON872875	ON872875	https://www.ncbi.nlm.nih.gov/bioproject/PRJNA748401
WUSTL_001377_A1332	https://www.ncbi.nlm.nih.gov/nuccore/ON872817	ON872817	https://www.ncbi.nlm.nih.gov/bioproject/PRJNA748401
WUSTL_001378_A1333	https://www.ncbi.nlm.nih.gov/nuccore/ON872840	ON872840	https://www.ncbi.nlm.nih.gov/bioproject/PRJNA748401
WUSTL_001379_A1334	https://www.ncbi.nlm.nih.gov/nuccore/ON872824	ON872824	https://www.ncbi.nlm.nih.gov/bioproject/PRJNA748401
WUSTL_001380_A1335	https://www.ncbi.nlm.nih.gov/nuccore/ON872850	ON872850	https://www.ncbi.nlm.nih.gov/bioproject/PRJNA748401
WUSTL_001381_A1336	https://www.ncbi.nlm.nih.gov/nuccore/ON872854	ON872854	https://www.ncbi.nlm.nih.gov/bioproject/PRJNA748401
WUSTL_001382_A1337	https://www.ncbi.nlm.nih.gov/nuccore/ON872793	ON872793	https://www.ncbi.nlm.nih.gov/bioproject/PRJNA748401
WUSTL_001383_A1338	https://www.ncbi.nlm.nih.gov/nuccore/ON872861	ON872861	https://www.ncbi.nlm.nih.gov/bioproject/PRJNA748401
WUSTL_001384_A1339	https://www.ncbi.nlm.nih.gov/nuccore/ON872867	ON872867	https://www.ncbi.nlm.nih.gov/bioproject/PRJNA748401
WUSTL_001385_A1340	https://www.ncbi.nlm.nih.gov/nuccore/ON872874	ON872874	https://www.ncbi.nlm.nih.gov/bioproject/PRJNA748401
WUSTL_001386_A1341	https://www.ncbi.nlm.nih.gov/nuccore/ON872813	ON872813	https://www.ncbi.nlm.nih.gov/bioproject/PRJNA748401
WUSTL_001387_A1342	https://www.ncbi.nlm.nih.gov/nuccore/ON872823	ON872823	https://www.ncbi.nlm.nih.gov/bioproject/PRJNA748401
WUSTL_001388_A1343	https://www.ncbi.nlm.nih.gov/nuccore/ON872819	ON872819	https://www.ncbi.nlm.nih.gov/bioproject/PRJNA748401
WUSTL_001389_A1344	https://www.ncbi.nlm.nih.gov/nuccore/ON872858	ON872858	https://www.ncbi.nlm.nih.gov/bioproject/PRJNA748401
WUSTL_001390_A1345	https://www.ncbi.nlm.nih.gov/nuccore/ON872873	ON872873	https://www.ncbi.nlm.nih.gov/bioproject/PRJNA748401
WUSTL_001391_A1346	https://www.ncbi.nlm.nih.gov/nuccore/ON872855	ON872855	https://www.ncbi.nlm.nih.gov/bioproject/PRJNA748401
WUSTL_001392_A1347	https://www.ncbi.nlm.nih.gov/nuccore/ON872800	ON872800	https://www.ncbi.nlm.nih.gov/bioproject/PRJNA748401
WUSTL_001393_A1348	https://www.ncbi.nlm.nih.gov/nuccore/ON872872	ON872872	https://www.ncbi.nlm.nih.gov/bioproject/PRJNA748401
WUSTL_001394_A1349	https://www.ncbi.nlm.nih.gov/nuccore/ON872865	ON872865	https://www.ncbi.nlm.nih.gov/bioproject/PRJNA748401
WUSTL_001395_A1350	https://www.ncbi.nlm.nih.gov/nuccore/ON872842	ON872842	https://www.ncbi.nlm.nih.gov/bioproject/PRJNA748401
WUSTL_001396_A1351	https://www.ncbi.nlm.nih.gov/nuccore/ON872809	ON872809	https://www.ncbi.nlm.nih.gov/bioproject/PRJNA748401
WUSTL_001397_A1352	https://www.ncbi.nlm.nih.gov/nuccore/ON872852	ON872852	https://www.ncbi.nlm.nih.gov/bioproject/PRJNA748401
WUSTL_001398_A1353	https://www.ncbi.nlm.nih.gov/nuccore/ON872797	ON872797	https://www.ncbi.nlm.nih.gov/bioproject/PRJNA748401
WUSTL_001399_A1354	https://www.ncbi.nlm.nih.gov/nuccore/ON872835	ON872835	https://www.ncbi.nlm.nih.gov/bioproject/PRJNA748401
WUSTL_001403_A1356	https://www.ncbi.nlm.nih.gov/nuccore/ON872841	ON872841	https://www.ncbi.nlm.nih.gov/bioproject/PRJNA748401
WUSTL_001404_A1357	https://www.ncbi.nlm.nih.gov/nuccore/ON872862	ON872862	https://www.ncbi.nlm.nih.gov/bioproject/PRJNA748401
WUSTL_001405_A1358	https://www.ncbi.nlm.nih.gov/nuccore/ON872848	ON872848	https://www.ncbi.nlm.nih.gov/bioproject/PRJNA748401
WUSTL_001406_A1359	https://www.ncbi.nlm.nih.gov/nuccore/ON872826	ON872826	https://www.ncbi.nlm.nih.gov/bioproject/PRJNA748401
WUSTL_001407_A1360	https://www.ncbi.nlm.nih.gov/nuccore/ON872868	ON872868	https://www.ncbi.nlm.nih.gov/bioproject/PRJNA748401
WUSTL_001408_A1361	https://www.ncbi.nlm.nih.gov/nuccore/ON872810	ON872810	https://www.ncbi.nlm.nih.gov/bioproject/PRJNA748401
WUSTL_001409_A1364	https://www.ncbi.nlm.nih.gov/nuccore/ON834006	ON834006	https://www.ncbi.nlm.nih.gov/bioproject/PRJNA748401
WUSTL_001410_A1365	https://www.ncbi.nlm.nih.gov/nuccore/ON834032	ON834032	https://www.ncbi.nlm.nih.gov/bioproject/PRJNA748401
WUSTL_001411_A1366	https://www.ncbi.nlm.nih.gov/nuccore/ON834007	ON834007	https://www.ncbi.nlm.nih.gov/bioproject/PRJNA748401
WUSTL_001412_A1367	https://www.ncbi.nlm.nih.gov/nuccore/ON834033	ON834033	https://www.ncbi.nlm.nih.gov/bioproject/PRJNA748401
WUSTL_001413_A1368	https://www.ncbi.nlm.nih.gov/nuccore/ON834023	ON834023	https://www.ncbi.nlm.nih.gov/bioproject/PRJNA748401
WUSTL_001414_A1369	https://www.ncbi.nlm.nih.gov/nuccore/ON834037	ON834037	https://www.ncbi.nlm.nih.gov/bioproject/PRJNA748401
WUSTL_001415_A1370	https://www.ncbi.nlm.nih.gov/nuccore/ON834054	ON834054	https://www.ncbi.nlm.nih.gov/bioproject/PRJNA748401
WUSTL_001416_A1371	https://www.ncbi.nlm.nih.gov/nuccore/ON834003	ON834003	https://www.ncbi.nlm.nih.gov/bioproject/PRJNA748401
WUSTL_001417_A1372	https://www.ncbi.nlm.nih.gov/nuccore/ON834067	ON834067	https://www.ncbi.nlm.nih.gov/bioproject/PRJNA748401
WUSTL_001418_A1373	https://www.ncbi.nlm.nih.gov/nuccore/ON834073	ON834073	https://www.ncbi.nlm.nih.gov/bioproject/PRJNA748401
WUSTL_001419_A1374	https://www.ncbi.nlm.nih.gov/nuccore/ON834020	ON834020	https://www.ncbi.nlm.nih.gov/bioproject/PRJNA748401
WUSTL_001420_A1375	https://www.ncbi.nlm.nih.gov/nuccore/ON834044	ON834044	https://www.ncbi.nlm.nih.gov/bioproject/PRJNA748401
WUSTL_001421_A1376	https://www.ncbi.nlm.nih.gov/nuccore/ON834004	ON834004	https://www.ncbi.nlm.nih.gov/bioproject/PRJNA748401
WUSTL_001422_A1377	https://www.ncbi.nlm.nih.gov/nuccore/ON834043	ON834043	https://www.ncbi.nlm.nih.gov/bioproject/PRJNA748401
WUSTL_001423_A1378	https://www.ncbi.nlm.nih.gov/nuccore/ON834075	ON834075	https://www.ncbi.nlm.nih.gov/bioproject/PRJNA748401
WUSTL_001424_A1379	https://www.ncbi.nlm.nih.gov/nuccore/ON834041	ON834041	https://www.ncbi.nlm.nih.gov/bioproject/PRJNA748401
WUSTL_001425_A1380	https://www.ncbi.nlm.nih.gov/nuccore/ON834052	ON834052	https://www.ncbi.nlm.nih.gov/bioproject/PRJNA748401
WUSTL_001426_A1381	https://www.ncbi.nlm.nih.gov/nuccore/ON833995	ON833995	https://www.ncbi.nlm.nih.gov/bioproject/PRJNA748401
WUSTL_001428_A1383	https://www.ncbi.nlm.nih.gov/nuccore/ON834060	ON834060	https://www.ncbi.nlm.nih.gov/bioproject/PRJNA748401
WUSTL_001429_A1384	https://www.ncbi.nlm.nih.gov/nuccore/ON834009	ON834009	https://www.ncbi.nlm.nih.gov/bioproject/PRJNA748401
WUSTL_001430_A1385	https://www.ncbi.nlm.nih.gov/nuccore/ON834055	ON834055	https://www.ncbi.nlm.nih.gov/bioproject/PRJNA748401
WUSTL_001431_A1386	https://www.ncbi.nlm.nih.gov/nuccore/ON834017	ON834017	https://www.ncbi.nlm.nih.gov/bioproject/PRJNA748401
WUSTL_001432_A1387	https://www.ncbi.nlm.nih.gov/nuccore/ON834010	ON834010	https://www.ncbi.nlm.nih.gov/bioproject/PRJNA748401
WUSTL_001433_A1388	https://www.ncbi.nlm.nih.gov/nuccore/ON834026	ON834026	https://www.ncbi.nlm.nih.gov/bioproject/PRJNA748401
WUSTL_001434_A1389	https://www.ncbi.nlm.nih.gov/nuccore/ON834039	ON834039	https://www.ncbi.nlm.nih.gov/bioproject/PRJNA748401
WUSTL_001435_A1390	https://www.ncbi.nlm.nih.gov/nuccore/ON834030	ON834030	https://www.ncbi.nlm.nih.gov/bioproject/PRJNA748401
WUSTL_001436_A1391	https://www.ncbi.nlm.nih.gov/nuccore/ON834038	ON834038	https://www.ncbi.nlm.nih.gov/bioproject/PRJNA748401
WUSTL_001437_A1392	https://www.ncbi.nlm.nih.gov/nuccore/ON833993	ON833993	https://www.ncbi.nlm.nih.gov/bioproject/PRJNA748401
WUSTL_001438_A1393	https://www.ncbi.nlm.nih.gov/nuccore/ON834046	ON834046	https://www.ncbi.nlm.nih.gov/bioproject/PRJNA748401
WUSTL_001439_A1394	https://www.ncbi.nlm.nih.gov/nuccore/ON834071	ON834071	https://www.ncbi.nlm.nih.gov/bioproject/PRJNA748401
WUSTL_001440_A1395	https://www.ncbi.nlm.nih.gov/nuccore/ON834066	ON834066	https://www.ncbi.nlm.nih.gov/bioproject/PRJNA748401
WUSTL_001441_A1396	https://www.ncbi.nlm.nih.gov/nuccore/ON834027	ON834027	https://www.ncbi.nlm.nih.gov/bioproject/PRJNA748401
WUSTL_001442_A1397	https://www.ncbi.nlm.nih.gov/nuccore/ON834024	ON834024	https://www.ncbi.nlm.nih.gov/bioproject/PRJNA748401
WUSTL_001443_A1398	https://www.ncbi.nlm.nih.gov/nuccore/ON834025	ON834025	https://www.ncbi.nlm.nih.gov/bioproject/PRJNA748401
WUSTL_001444_A1399	https://www.ncbi.nlm.nih.gov/nuccore/ON834050	ON834050	https://www.ncbi.nlm.nih.gov/bioproject/PRJNA748401
WUSTL_001445_A1400	https://www.ncbi.nlm.nih.gov/nuccore/ON833991	ON833991	https://www.ncbi.nlm.nih.gov/bioproject/PRJNA748401
WUSTL_001446_A1401	https://www.ncbi.nlm.nih.gov/nuccore/ON834016	ON834016	https://www.ncbi.nlm.nih.gov/bioproject/PRJNA748401
WUSTL_001447_A1402	https://www.ncbi.nlm.nih.gov/nuccore/ON833999	ON833999	https://www.ncbi.nlm.nih.gov/bioproject/PRJNA748401
WUSTL_001448_A1403	https://www.ncbi.nlm.nih.gov/nuccore/ON834012	ON834012	https://www.ncbi.nlm.nih.gov/bioproject/PRJNA748401
WUSTL_001449_A1404	https://www.ncbi.nlm.nih.gov/nuccore/ON834005	ON834005	https://www.ncbi.nlm.nih.gov/bioproject/PRJNA748401
WUSTL_001450_A1405	https://www.ncbi.nlm.nih.gov/nuccore/ON833997	ON833997	https://www.ncbi.nlm.nih.gov/bioproject/PRJNA748401
WUSTL_001451_A1406	https://www.ncbi.nlm.nih.gov/nuccore/ON834069	ON834069	https://www.ncbi.nlm.nih.gov/bioproject/PRJNA748401
WUSTL_001452_A1407	https://www.ncbi.nlm.nih.gov/nuccore/ON834059	ON834059	https://www.ncbi.nlm.nih.gov/bioproject/PRJNA748401
WUSTL_001453_A1408	https://www.ncbi.nlm.nih.gov/nuccore/ON834001	ON834001	https://www.ncbi.nlm.nih.gov/bioproject/PRJNA748401
WUSTL_001454_A1409	https://www.ncbi.nlm.nih.gov/nuccore/ON834072	ON834072	https://www.ncbi.nlm.nih.gov/bioproject/PRJNA748401
WUSTL_001456_A1411	https://www.ncbi.nlm.nih.gov/nuccore/ON834058	ON834058	https://www.ncbi.nlm.nih.gov/bioproject/PRJNA748401
WUSTL_001457_A1412	https://www.ncbi.nlm.nih.gov/nuccore/ON834047	ON834047	https://www.ncbi.nlm.nih.gov/bioproject/PRJNA748401
WUSTL_001458_A1413	https://www.ncbi.nlm.nih.gov/nuccore/ON833998	ON833998	https://www.ncbi.nlm.nih.gov/bioproject/PRJNA748401
WUSTL_001459_A1414	https://www.ncbi.nlm.nih.gov/nuccore/ON834078	ON834078	https://www.ncbi.nlm.nih.gov/bioproject/PRJNA748401
WUSTL_001460_A1415	https://www.ncbi.nlm.nih.gov/nuccore/ON834008	ON834008	https://www.ncbi.nlm.nih.gov/bioproject/PRJNA748401
WUSTL_001461_A1416	https://www.ncbi.nlm.nih.gov/nuccore/ON834070	ON834070	https://www.ncbi.nlm.nih.gov/bioproject/PRJNA748401
WUSTL_001462_A1417	https://www.ncbi.nlm.nih.gov/nuccore/ON834011	ON834011	https://www.ncbi.nlm.nih.gov/bioproject/PRJNA748401
WUSTL_001463_A1418	https://www.ncbi.nlm.nih.gov/nuccore/ON834074	ON834074	https://www.ncbi.nlm.nih.gov/bioproject/PRJNA748401
WUSTL_001464_A1419	https://www.ncbi.nlm.nih.gov/nuccore/ON834048	ON834048	https://www.ncbi.nlm.nih.gov/bioproject/PRJNA748401
WUSTL_001465_A1420	https://www.ncbi.nlm.nih.gov/nuccore/ON834034	ON834034	https://www.ncbi.nlm.nih.gov/bioproject/PRJNA748401
WUSTL_001466_A1421	https://www.ncbi.nlm.nih.gov/nuccore/ON834056	ON834056	https://www.ncbi.nlm.nih.gov/bioproject/PRJNA748401
WUSTL_001467_A1422	https://www.ncbi.nlm.nih.gov/nuccore/ON833990	ON833990	https://www.ncbi.nlm.nih.gov/bioproject/PRJNA748401
WUSTL_001468_A1423	https://www.ncbi.nlm.nih.gov/nuccore/ON834077	ON834077	https://www.ncbi.nlm.nih.gov/bioproject/PRJNA748401
WUSTL_001469_A1424	https://www.ncbi.nlm.nih.gov/nuccore/ON834022	ON834022	https://www.ncbi.nlm.nih.gov/bioproject/PRJNA748401
WUSTL_001470_A1425	https://www.ncbi.nlm.nih.gov/nuccore/ON834040	ON834040	https://www.ncbi.nlm.nih.gov/bioproject/PRJNA748401
WUSTL_001471_A1426	https://www.ncbi.nlm.nih.gov/nuccore/ON834021	ON834021	https://www.ncbi.nlm.nih.gov/bioproject/PRJNA748401
WUSTL_001472_A1427	https://www.ncbi.nlm.nih.gov/nuccore/ON833992	ON833992	https://www.ncbi.nlm.nih.gov/bioproject/PRJNA748401
WUSTL_001473_A1429	https://www.ncbi.nlm.nih.gov/nuccore/ON834031	ON834031	https://www.ncbi.nlm.nih.gov/bioproject/PRJNA748401
WUSTL_001474_A1430	https://www.ncbi.nlm.nih.gov/nuccore/ON834002	ON834002	https://www.ncbi.nlm.nih.gov/bioproject/PRJNA748401
WUSTL_001475_A1431	https://www.ncbi.nlm.nih.gov/nuccore/ON834015	ON834015	https://www.ncbi.nlm.nih.gov/bioproject/PRJNA748401
WUSTL_001476_A1432	https://www.ncbi.nlm.nih.gov/nuccore/ON834045	ON834045	https://www.ncbi.nlm.nih.gov/bioproject/PRJNA748401
WUSTL_001477_A1433	https://www.ncbi.nlm.nih.gov/nuccore/ON834068	ON834068	https://www.ncbi.nlm.nih.gov/bioproject/PRJNA748401
WUSTL_001479_A1435	https://www.ncbi.nlm.nih.gov/nuccore/ON834065	ON834065	https://www.ncbi.nlm.nih.gov/bioproject/PRJNA748401
WUSTL_001480_A1436	https://www.ncbi.nlm.nih.gov/nuccore/ON834042	ON834042	https://www.ncbi.nlm.nih.gov/bioproject/PRJNA748401
WUSTL_001481_A1437	https://www.ncbi.nlm.nih.gov/nuccore/ON834057	ON834057	https://www.ncbi.nlm.nih.gov/bioproject/PRJNA748401
WUSTL_001482_A1438	https://www.ncbi.nlm.nih.gov/nuccore/ON834018	ON834018	https://www.ncbi.nlm.nih.gov/bioproject/PRJNA748401
WUSTL_001483_A1439	https://www.ncbi.nlm.nih.gov/nuccore/ON834051	ON834051	https://www.ncbi.nlm.nih.gov/bioproject/PRJNA748401
WUSTL_001484_A1440	https://www.ncbi.nlm.nih.gov/nuccore/ON834000	ON834000	https://www.ncbi.nlm.nih.gov/bioproject/PRJNA748401
WUSTL_001485_A1441	https://www.ncbi.nlm.nih.gov/nuccore/ON834019	ON834019	https://www.ncbi.nlm.nih.gov/bioproject/PRJNA748401
WUSTL_001486_A1442	https://www.ncbi.nlm.nih.gov/nuccore/ON834076	ON834076	https://www.ncbi.nlm.nih.gov/bioproject/PRJNA748401
WUSTL_001487_A1443	https://www.ncbi.nlm.nih.gov/nuccore/ON834064	ON834064	https://www.ncbi.nlm.nih.gov/bioproject/PRJNA748401
WUSTL_001488_A1444	https://www.ncbi.nlm.nih.gov/nuccore/ON834035	ON834035	https://www.ncbi.nlm.nih.gov/bioproject/PRJNA748401
WUSTL_001489_A1445	https://www.ncbi.nlm.nih.gov/nuccore/ON834014	ON834014	https://www.ncbi.nlm.nih.gov/bioproject/PRJNA748401
WUSTL_001490_A1446	https://www.ncbi.nlm.nih.gov/nuccore/ON834062	ON834062	https://www.ncbi.nlm.nih.gov/bioproject/PRJNA748401
WUSTL_001491_A1447	https://www.ncbi.nlm.nih.gov/nuccore/ON833996	ON833996	https://www.ncbi.nlm.nih.gov/bioproject/PRJNA748401
WUSTL_001492_A1448	https://www.ncbi.nlm.nih.gov/nuccore/ON834049	ON834049	https://www.ncbi.nlm.nih.gov/bioproject/PRJNA748401
WUSTL_001493_A1449	https://www.ncbi.nlm.nih.gov/nuccore/ON834029	ON834029	https://www.ncbi.nlm.nih.gov/bioproject/PRJNA748401
WUSTL_001494_A1450	https://www.ncbi.nlm.nih.gov/nuccore/ON834063	ON834063	https://www.ncbi.nlm.nih.gov/bioproject/PRJNA748401
WUSTL_001495_A1451	https://www.ncbi.nlm.nih.gov/nuccore/ON834053	ON834053	https://www.ncbi.nlm.nih.gov/bioproject/PRJNA748401
WUSTL_001496_A1452	https://www.ncbi.nlm.nih.gov/nuccore/ON834013	ON834013	https://www.ncbi.nlm.nih.gov/bioproject/PRJNA748401
WUSTL_001497_A1453	https://www.ncbi.nlm.nih.gov/nuccore/ON834061	ON834061	https://www.ncbi.nlm.nih.gov/bioproject/PRJNA748401
WUSTL_001498_A1454	https://www.ncbi.nlm.nih.gov/nuccore/ON834036	ON834036	https://www.ncbi.nlm.nih.gov/bioproject/PRJNA748401
WUSTL_001499_A1455	https://www.ncbi.nlm.nih.gov/nuccore/ON833994	ON833994	https://www.ncbi.nlm.nih.gov/bioproject/PRJNA748401
WUSTL_001501_A1457	https://www.ncbi.nlm.nih.gov/nuccore/ON834028	ON834028	https://www.ncbi.nlm.nih.gov/bioproject/PRJNA748401
WUSTL_001503_A1460	https://www.ncbi.nlm.nih.gov/nuccore/OP036488	OP036488	https://www.ncbi.nlm.nih.gov/bioproject/PRJNA748401
WUSTL_001504_A1461	https://www.ncbi.nlm.nih.gov/nuccore/OP036518	OP036518	https://www.ncbi.nlm.nih.gov/bioproject/PRJNA748401
WUSTL_001505_A1462	https://www.ncbi.nlm.nih.gov/nuccore/OP036465	OP036465	https://www.ncbi.nlm.nih.gov/bioproject/PRJNA748401
WUSTL_001506_A1463	https://www.ncbi.nlm.nih.gov/nuccore/OP036485	OP036485	https://www.ncbi.nlm.nih.gov/bioproject/PRJNA748401
WUSTL_001507_A1464	https://www.ncbi.nlm.nih.gov/nuccore/OP036475	OP036475	https://www.ncbi.nlm.nih.gov/bioproject/PRJNA748401
WUSTL_001508_A1465	https://www.ncbi.nlm.nih.gov/nuccore/OP036452	OP036452	https://www.ncbi.nlm.nih.gov/bioproject/PRJNA748401
WUSTL_001509_A1466	https://www.ncbi.nlm.nih.gov/nuccore/OP036454	OP036454	https://www.ncbi.nlm.nih.gov/bioproject/PRJNA748401
WUSTL_001510_A1467	https://www.ncbi.nlm.nih.gov/nuccore/OP036457	OP036457	https://www.ncbi.nlm.nih.gov/bioproject/PRJNA748401
WUSTL_001511_A1468	https://www.ncbi.nlm.nih.gov/nuccore/OP036525	OP036525	https://www.ncbi.nlm.nih.gov/bioproject/PRJNA748401
WUSTL_001512_A1469	https://www.ncbi.nlm.nih.gov/nuccore/OP036466	OP036466	https://www.ncbi.nlm.nih.gov/bioproject/PRJNA748401
WUSTL_001513_A1471	https://www.ncbi.nlm.nih.gov/nuccore/OP036520	OP036520	https://www.ncbi.nlm.nih.gov/bioproject/PRJNA748401
WUSTL_001514_A1472	https://www.ncbi.nlm.nih.gov/nuccore/OP036497	OP036497	https://www.ncbi.nlm.nih.gov/bioproject/PRJNA748401
WUSTL_001515_A1473	https://www.ncbi.nlm.nih.gov/nuccore/OP036494	OP036494	https://www.ncbi.nlm.nih.gov/bioproject/PRJNA748401
WUSTL_001516_A1474	https://www.ncbi.nlm.nih.gov/nuccore/OP036495	OP036495	https://www.ncbi.nlm.nih.gov/bioproject/PRJNA748401
WUSTL_001518_A1476	https://www.ncbi.nlm.nih.gov/nuccore/OP036499	OP036499	https://www.ncbi.nlm.nih.gov/bioproject/PRJNA748401
WUSTL_001519_A1477	https://www.ncbi.nlm.nih.gov/nuccore/OP036491	OP036491	https://www.ncbi.nlm.nih.gov/bioproject/PRJNA748401
WUSTL_001520_A1478	https://www.ncbi.nlm.nih.gov/nuccore/OP036522	OP036522	https://www.ncbi.nlm.nih.gov/bioproject/PRJNA748401
WUSTL_001521_A1479	https://www.ncbi.nlm.nih.gov/nuccore/OP036490	OP036490	https://www.ncbi.nlm.nih.gov/bioproject/PRJNA748401
WUSTL_001522_A1480	https://www.ncbi.nlm.nih.gov/nuccore/OP036482	OP036482	https://www.ncbi.nlm.nih.gov/bioproject/PRJNA748401
WUSTL_001523_A1481	https://www.ncbi.nlm.nih.gov/nuccore/OP036502	OP036502	https://www.ncbi.nlm.nih.gov/bioproject/PRJNA748401
WUSTL_001524_A1482	https://www.ncbi.nlm.nih.gov/nuccore/OP036515	OP036515	https://www.ncbi.nlm.nih.gov/bioproject/PRJNA748401
WUSTL_001526_A1484	https://www.ncbi.nlm.nih.gov/nuccore/OP036471	OP036471	https://www.ncbi.nlm.nih.gov/bioproject/PRJNA748401
WUSTL_001527_A1485	https://www.ncbi.nlm.nih.gov/nuccore/OP036527	OP036527	https://www.ncbi.nlm.nih.gov/bioproject/PRJNA748401
WUSTL_001528_A1486	https://www.ncbi.nlm.nih.gov/nuccore/OP036524	OP036524	https://www.ncbi.nlm.nih.gov/bioproject/PRJNA748401
WUSTL_001529_A1487	https://www.ncbi.nlm.nih.gov/nuccore/OP036512	OP036512	https://www.ncbi.nlm.nih.gov/bioproject/PRJNA748401
WUSTL_001530_A1488	https://www.ncbi.nlm.nih.gov/nuccore/OP036523	OP036523	https://www.ncbi.nlm.nih.gov/bioproject/PRJNA748401
WUSTL_001531_A1489	https://www.ncbi.nlm.nih.gov/nuccore/OP036487	OP036487	https://www.ncbi.nlm.nih.gov/bioproject/PRJNA748401
WUSTL_001532_A1490	https://www.ncbi.nlm.nih.gov/nuccore/OP036510	OP036510	https://www.ncbi.nlm.nih.gov/bioproject/PRJNA748401
WUSTL_001533_A1491	https://www.ncbi.nlm.nih.gov/nuccore/OP036463	OP036463	https://www.ncbi.nlm.nih.gov/bioproject/PRJNA748401
WUSTL_001534_A1492	https://www.ncbi.nlm.nih.gov/nuccore/OP036459	OP036459	https://www.ncbi.nlm.nih.gov/bioproject/PRJNA748401
WUSTL_001535_A1493	https://www.ncbi.nlm.nih.gov/nuccore/OP036500	OP036500	https://www.ncbi.nlm.nih.gov/bioproject/PRJNA748401
WUSTL_001536_A1494	https://www.ncbi.nlm.nih.gov/nuccore/OP036474	OP036474	https://www.ncbi.nlm.nih.gov/bioproject/PRJNA748401
WUSTL_001537_A1495	https://www.ncbi.nlm.nih.gov/nuccore/OP036483	OP036483	https://www.ncbi.nlm.nih.gov/bioproject/PRJNA748401
WUSTL_001538_A1496	https://www.ncbi.nlm.nih.gov/nuccore/OP036468	OP036468	https://www.ncbi.nlm.nih.gov/bioproject/PRJNA748401
WUSTL_001539_A1497	https://www.ncbi.nlm.nih.gov/nuccore/OP036467	OP036467	https://www.ncbi.nlm.nih.gov/bioproject/PRJNA748401
WUSTL_001540_A1498	https://www.ncbi.nlm.nih.gov/nuccore/OP036489	OP036489	https://www.ncbi.nlm.nih.gov/bioproject/PRJNA748401
WUSTL_001541_A1499	https://www.ncbi.nlm.nih.gov/nuccore/OP036493	OP036493	https://www.ncbi.nlm.nih.gov/bioproject/PRJNA748401
WUSTL_001542_A1500	https://www.ncbi.nlm.nih.gov/nuccore/OP036505	OP036505	https://www.ncbi.nlm.nih.gov/bioproject/PRJNA748401
WUSTL_001543_A1501	https://www.ncbi.nlm.nih.gov/nuccore/OP036453	OP036453	https://www.ncbi.nlm.nih.gov/bioproject/PRJNA748401
WUSTL_001544_A1502	https://www.ncbi.nlm.nih.gov/nuccore/OP036479	OP036479	https://www.ncbi.nlm.nih.gov/bioproject/PRJNA748401
WUSTL_001545_A1503	https://www.ncbi.nlm.nih.gov/nuccore/OP036496	OP036496	https://www.ncbi.nlm.nih.gov/bioproject/PRJNA748401
WUSTL_001546_A1504	https://www.ncbi.nlm.nih.gov/nuccore/OP036516	OP036516	https://www.ncbi.nlm.nih.gov/bioproject/PRJNA748401
WUSTL_001547_A1505	https://www.ncbi.nlm.nih.gov/nuccore/OP036462	OP036462	https://www.ncbi.nlm.nih.gov/bioproject/PRJNA748401
WUSTL_001548_A1506	https://www.ncbi.nlm.nih.gov/nuccore/OP036473	OP036473	https://www.ncbi.nlm.nih.gov/bioproject/PRJNA748401
WUSTL_001549_A1507	https://www.ncbi.nlm.nih.gov/nuccore/OP036484	OP036484	https://www.ncbi.nlm.nih.gov/bioproject/PRJNA748401
WUSTL_001550_A1508	https://www.ncbi.nlm.nih.gov/nuccore/OP036492	OP036492	https://www.ncbi.nlm.nih.gov/bioproject/PRJNA748401
WUSTL_001563_A1509	https://www.ncbi.nlm.nih.gov/nuccore/OP036458	OP036458	https://www.ncbi.nlm.nih.gov/bioproject/PRJNA748401
WUSTL_001564_A1510	https://www.ncbi.nlm.nih.gov/nuccore/OP036519	OP036519	https://www.ncbi.nlm.nih.gov/bioproject/PRJNA748401
WUSTL_001577_A1511	https://www.ncbi.nlm.nih.gov/nuccore/OP036504	OP036504	https://www.ncbi.nlm.nih.gov/bioproject/PRJNA748401
WUSTL_001578_A1512	https://www.ncbi.nlm.nih.gov/nuccore/OP036456	OP036456	https://www.ncbi.nlm.nih.gov/bioproject/PRJNA748401
WUSTL_001579_A1513	https://www.ncbi.nlm.nih.gov/nuccore/OP036455	OP036455	https://www.ncbi.nlm.nih.gov/bioproject/PRJNA748401
WUSTL_001580_A1514	https://www.ncbi.nlm.nih.gov/nuccore/OP036469	OP036469	https://www.ncbi.nlm.nih.gov/bioproject/PRJNA748401
WUSTL_001581_A1515	https://www.ncbi.nlm.nih.gov/nuccore/OP036481	OP036481	https://www.ncbi.nlm.nih.gov/bioproject/PRJNA748401
WUSTL_001582_A1516	https://www.ncbi.nlm.nih.gov/nuccore/OP036501	OP036501	https://www.ncbi.nlm.nih.gov/bioproject/PRJNA748401
WUSTL_001583_A1517	https://www.ncbi.nlm.nih.gov/nuccore/OP036498	OP036498	https://www.ncbi.nlm.nih.gov/bioproject/PRJNA748401
WUSTL_001584_A1518	https://www.ncbi.nlm.nih.gov/nuccore/OP036477	OP036477	https://www.ncbi.nlm.nih.gov/bioproject/PRJNA748401
WUSTL_001585_A1519	https://www.ncbi.nlm.nih.gov/nuccore/OP036470	OP036470	https://www.ncbi.nlm.nih.gov/bioproject/PRJNA748401
WUSTL_001586_A1520	https://www.ncbi.nlm.nih.gov/nuccore/OP036460	OP036460	https://www.ncbi.nlm.nih.gov/bioproject/PRJNA748401
WUSTL_001587_A1521	https://www.ncbi.nlm.nih.gov/nuccore/OP036478	OP036478	https://www.ncbi.nlm.nih.gov/bioproject/PRJNA748401
WUSTL_001588_A1522	https://www.ncbi.nlm.nih.gov/nuccore/OP036480	OP036480	https://www.ncbi.nlm.nih.gov/bioproject/PRJNA748401
WUSTL_001589_A1523	https://www.ncbi.nlm.nih.gov/nuccore/OP036511	OP036511	https://www.ncbi.nlm.nih.gov/bioproject/PRJNA748401
WUSTL_001590_A1524	https://www.ncbi.nlm.nih.gov/nuccore/OP036526	OP036526	https://www.ncbi.nlm.nih.gov/bioproject/PRJNA748401
WUSTL_001591_A1525	https://www.ncbi.nlm.nih.gov/nuccore/OP036507	OP036507	https://www.ncbi.nlm.nih.gov/bioproject/PRJNA748401
WUSTL_001592_A1526	https://www.ncbi.nlm.nih.gov/nuccore/OP036521	OP036521	https://www.ncbi.nlm.nih.gov/bioproject/PRJNA748401
WUSTL_001593_A1527	https://www.ncbi.nlm.nih.gov/nuccore/OP036461	OP036461	https://www.ncbi.nlm.nih.gov/bioproject/PRJNA748401
WUSTL_001594_A1528	https://www.ncbi.nlm.nih.gov/nuccore/OP036513	OP036513	https://www.ncbi.nlm.nih.gov/bioproject/PRJNA748401
WUSTL_001595_A1529	https://www.ncbi.nlm.nih.gov/nuccore/OP036517	OP036517	https://www.ncbi.nlm.nih.gov/bioproject/PRJNA748401
WUSTL_001596_A1530	https://www.ncbi.nlm.nih.gov/nuccore/OP036514	OP036514	https://www.ncbi.nlm.nih.gov/bioproject/PRJNA748401
WUSTL_001619_A1553	https://www.ncbi.nlm.nih.gov/nuccore/OP035450	OP035450	https://www.ncbi.nlm.nih.gov/bioproject/PRJNA748401
WUSTL_001620_A1554	https://www.ncbi.nlm.nih.gov/nuccore/OP035474	OP035474	https://www.ncbi.nlm.nih.gov/bioproject/PRJNA748401
WUSTL_001621_A1555	https://www.ncbi.nlm.nih.gov/nuccore/OP035463	OP035463	https://www.ncbi.nlm.nih.gov/bioproject/PRJNA748401
WUSTL_001622_A1556	https://www.ncbi.nlm.nih.gov/nuccore/OP035470	OP035470	https://www.ncbi.nlm.nih.gov/bioproject/PRJNA748401
WUSTL_001623_A1557	https://www.ncbi.nlm.nih.gov/nuccore/OP035482	OP035482	https://www.ncbi.nlm.nih.gov/bioproject/PRJNA748401
WUSTL_001624_A1558	https://www.ncbi.nlm.nih.gov/nuccore/OP035458	OP035458	https://www.ncbi.nlm.nih.gov/bioproject/PRJNA748401
WUSTL_001625_A1559	https://www.ncbi.nlm.nih.gov/nuccore/OP035412	OP035412	https://www.ncbi.nlm.nih.gov/bioproject/PRJNA748401
WUSTL_001626_A1560	https://www.ncbi.nlm.nih.gov/nuccore/OP035453	OP035453	https://www.ncbi.nlm.nih.gov/bioproject/PRJNA748401
WUSTL_001627_A1561	https://www.ncbi.nlm.nih.gov/nuccore/OP035417	OP035417	https://www.ncbi.nlm.nih.gov/bioproject/PRJNA748401
WUSTL_001628_A1562	https://www.ncbi.nlm.nih.gov/nuccore/OP035415	OP035415	https://www.ncbi.nlm.nih.gov/bioproject/PRJNA748401
WUSTL_001629_A1563	https://www.ncbi.nlm.nih.gov/nuccore/OP035469	OP035469	https://www.ncbi.nlm.nih.gov/bioproject/PRJNA748401
WUSTL_001630_A1564	https://www.ncbi.nlm.nih.gov/nuccore/OP035460	OP035460	https://www.ncbi.nlm.nih.gov/bioproject/PRJNA748401
WUSTL_001631_A1565	https://www.ncbi.nlm.nih.gov/nuccore/OP035467	OP035467	https://www.ncbi.nlm.nih.gov/bioproject/PRJNA748401
WUSTL_001632_A1566	https://www.ncbi.nlm.nih.gov/nuccore/OP035438	OP035438	https://www.ncbi.nlm.nih.gov/bioproject/PRJNA748401
WUSTL_001633_A1567	https://www.ncbi.nlm.nih.gov/nuccore/OP035481	OP035481	https://www.ncbi.nlm.nih.gov/bioproject/PRJNA748401
WUSTL_001634_A1568	https://www.ncbi.nlm.nih.gov/nuccore/OP035433	OP035433	https://www.ncbi.nlm.nih.gov/bioproject/PRJNA748401
WUSTL_001635_A1569	https://www.ncbi.nlm.nih.gov/nuccore/OP035448	OP035448	https://www.ncbi.nlm.nih.gov/bioproject/PRJNA748401
WUSTL_001636_A1570	https://www.ncbi.nlm.nih.gov/nuccore/OP035440	OP035440	https://www.ncbi.nlm.nih.gov/bioproject/PRJNA748401
WUSTL_001637_A1571	https://www.ncbi.nlm.nih.gov/nuccore/OP035416	OP035416	https://www.ncbi.nlm.nih.gov/bioproject/PRJNA748401
WUSTL_001638_A1572	https://www.ncbi.nlm.nih.gov/nuccore/OP035491	OP035491	https://www.ncbi.nlm.nih.gov/bioproject/PRJNA748401
WUSTL_001639_A1573	https://www.ncbi.nlm.nih.gov/nuccore/OP035454	OP035454	https://www.ncbi.nlm.nih.gov/bioproject/PRJNA748401
WUSTL_001640_A1574	https://www.ncbi.nlm.nih.gov/nuccore/OP035480	OP035480	https://www.ncbi.nlm.nih.gov/bioproject/PRJNA748401
WUSTL_001641_A1575	https://www.ncbi.nlm.nih.gov/nuccore/OP035442	OP035442	https://www.ncbi.nlm.nih.gov/bioproject/PRJNA748401
WUSTL_001642_A1576	https://www.ncbi.nlm.nih.gov/nuccore/OP035492	OP035492	https://www.ncbi.nlm.nih.gov/bioproject/PRJNA748401
WUSTL_001643_A1577	https://www.ncbi.nlm.nih.gov/nuccore/OP035449	OP035449	https://www.ncbi.nlm.nih.gov/bioproject/PRJNA748401
WUSTL_001644_A1578	https://www.ncbi.nlm.nih.gov/nuccore/OP035421	OP035421	https://www.ncbi.nlm.nih.gov/bioproject/PRJNA748401
WUSTL_001645_A1579	https://www.ncbi.nlm.nih.gov/nuccore/OP035418	OP035418	https://www.ncbi.nlm.nih.gov/bioproject/PRJNA748401
WUSTL_001646_A1580	https://www.ncbi.nlm.nih.gov/nuccore/OP035471	OP035471	https://www.ncbi.nlm.nih.gov/bioproject/PRJNA748401
WUSTL_001647_A1581	https://www.ncbi.nlm.nih.gov/nuccore/OP035456	OP035456	https://www.ncbi.nlm.nih.gov/bioproject/PRJNA748401
WUSTL_001648_A1582	https://www.ncbi.nlm.nih.gov/nuccore/OP035451	OP035451	https://www.ncbi.nlm.nih.gov/bioproject/PRJNA748401
WUSTL_001649_A1583	https://www.ncbi.nlm.nih.gov/nuccore/OP035483	OP035483	https://www.ncbi.nlm.nih.gov/bioproject/PRJNA748401
WUSTL_001650_A1584	https://www.ncbi.nlm.nih.gov/nuccore/OP035406	OP035406	https://www.ncbi.nlm.nih.gov/bioproject/PRJNA748401
WUSTL_001651_A1585	https://www.ncbi.nlm.nih.gov/nuccore/OP035445	OP035445	https://www.ncbi.nlm.nih.gov/bioproject/PRJNA748401
WUSTL_001652_A1586	https://www.ncbi.nlm.nih.gov/nuccore/OP035434	OP035434	https://www.ncbi.nlm.nih.gov/bioproject/PRJNA748401
WUSTL_001653_A1587	https://www.ncbi.nlm.nih.gov/nuccore/OP035489	OP035489	https://www.ncbi.nlm.nih.gov/bioproject/PRJNA748401
WUSTL_001654_A1588	https://www.ncbi.nlm.nih.gov/nuccore/OP035477	OP035477	https://www.ncbi.nlm.nih.gov/bioproject/PRJNA748401
WUSTL_001655_A1589	https://www.ncbi.nlm.nih.gov/nuccore/OP035455	OP035455	https://www.ncbi.nlm.nih.gov/bioproject/PRJNA748401
WUSTL_001656_A1590	https://www.ncbi.nlm.nih.gov/nuccore/OP035472	OP035472	https://www.ncbi.nlm.nih.gov/bioproject/PRJNA748401
WUSTL_001657_A1591	https://www.ncbi.nlm.nih.gov/nuccore/OP035495	OP035495	https://www.ncbi.nlm.nih.gov/bioproject/PRJNA748401
WUSTL_001658_A1592	https://www.ncbi.nlm.nih.gov/nuccore/OP035484	OP035484	https://www.ncbi.nlm.nih.gov/bioproject/PRJNA748401
WUSTL_001659_A1593	https://www.ncbi.nlm.nih.gov/nuccore/OP035427	OP035427	https://www.ncbi.nlm.nih.gov/bioproject/PRJNA748401
WUSTL_001660_A1594	https://www.ncbi.nlm.nih.gov/nuccore/OP035407	OP035407	https://www.ncbi.nlm.nih.gov/bioproject/PRJNA748401
WUSTL_001661_A1595	https://www.ncbi.nlm.nih.gov/nuccore/OP035428	OP035428	https://www.ncbi.nlm.nih.gov/bioproject/PRJNA748401
WUSTL_001662_A1596	https://www.ncbi.nlm.nih.gov/nuccore/OP035408	OP035408	https://www.ncbi.nlm.nih.gov/bioproject/PRJNA748401
WUSTL_001663_A1597	https://www.ncbi.nlm.nih.gov/nuccore/OP035431	OP035431	https://www.ncbi.nlm.nih.gov/bioproject/PRJNA748401
WUSTL_001664_A1598	https://www.ncbi.nlm.nih.gov/nuccore/OP035446	OP035446	https://www.ncbi.nlm.nih.gov/bioproject/PRJNA748401
WUSTL_001665_A1599	https://www.ncbi.nlm.nih.gov/nuccore/OP035457	OP035457	https://www.ncbi.nlm.nih.gov/bioproject/PRJNA748401
WUSTL_001666_A1600	https://www.ncbi.nlm.nih.gov/nuccore/OP035426	OP035426	https://www.ncbi.nlm.nih.gov/bioproject/PRJNA748401
WUSTL_001667_A1601	https://www.ncbi.nlm.nih.gov/nuccore/OP035444	OP035444	https://www.ncbi.nlm.nih.gov/bioproject/PRJNA748401
WUSTL_001668_A1602	https://www.ncbi.nlm.nih.gov/nuccore/OP035486	OP035486	https://www.ncbi.nlm.nih.gov/bioproject/PRJNA748401
WUSTL_001669_A1604	https://www.ncbi.nlm.nih.gov/nuccore/OP035493	OP035493	https://www.ncbi.nlm.nih.gov/bioproject/PRJNA748401
WUSTL_001670_A1605	https://www.ncbi.nlm.nih.gov/nuccore/OP035496	OP035496	https://www.ncbi.nlm.nih.gov/bioproject/PRJNA748401
WUSTL_001671_A1606	https://www.ncbi.nlm.nih.gov/nuccore/OP035409	OP035409	https://www.ncbi.nlm.nih.gov/bioproject/PRJNA748401
WUSTL_001672_A1607	https://www.ncbi.nlm.nih.gov/nuccore/OP035429	OP035429	https://www.ncbi.nlm.nih.gov/bioproject/PRJNA748401
WUSTL_001673_A1608	https://www.ncbi.nlm.nih.gov/nuccore/OP035443	OP035443	https://www.ncbi.nlm.nih.gov/bioproject/PRJNA748401
WUSTL_001674_A1609	https://www.ncbi.nlm.nih.gov/nuccore/OP035411	OP035411	https://www.ncbi.nlm.nih.gov/bioproject/PRJNA748401
WUSTL_001675_A1610	https://www.ncbi.nlm.nih.gov/nuccore/OP035405	OP035405	https://www.ncbi.nlm.nih.gov/bioproject/PRJNA748401
WUSTL_001676_A1611	https://www.ncbi.nlm.nih.gov/nuccore/OP035478	OP035478	https://www.ncbi.nlm.nih.gov/bioproject/PRJNA748401
WUSTL_001677_A1612	https://www.ncbi.nlm.nih.gov/nuccore/OP035488	OP035488	https://www.ncbi.nlm.nih.gov/bioproject/PRJNA748401
WUSTL_001678_A1613	https://www.ncbi.nlm.nih.gov/nuccore/OP035487	OP035487	https://www.ncbi.nlm.nih.gov/bioproject/PRJNA748401
WUSTL_001679_A1614	https://www.ncbi.nlm.nih.gov/nuccore/OP035423	OP035423	https://www.ncbi.nlm.nih.gov/bioproject/PRJNA748401
WUSTL_001680_A1615	https://www.ncbi.nlm.nih.gov/nuccore/OP035432	OP035432	https://www.ncbi.nlm.nih.gov/bioproject/PRJNA748401
WUSTL_001681_A1616	https://www.ncbi.nlm.nih.gov/nuccore/OP035476	OP035476	https://www.ncbi.nlm.nih.gov/bioproject/PRJNA748401
WUSTL_001682_A1617	https://www.ncbi.nlm.nih.gov/nuccore/OP035430	OP035430	https://www.ncbi.nlm.nih.gov/bioproject/PRJNA748401
WUSTL_001683_A1618	https://www.ncbi.nlm.nih.gov/nuccore/OP035447	OP035447	https://www.ncbi.nlm.nih.gov/bioproject/PRJNA748401
WUSTL_001684_A1619	https://www.ncbi.nlm.nih.gov/nuccore/OP035475	OP035475	https://www.ncbi.nlm.nih.gov/bioproject/PRJNA748401
WUSTL_001685_A1620	https://www.ncbi.nlm.nih.gov/nuccore/OP035479	OP035479	https://www.ncbi.nlm.nih.gov/bioproject/PRJNA748401
WUSTL_001686_A1621	https://www.ncbi.nlm.nih.gov/nuccore/OP035437	OP035437	https://www.ncbi.nlm.nih.gov/bioproject/PRJNA748401
WUSTL_001687_A1622	https://www.ncbi.nlm.nih.gov/nuccore/OP035464	OP035464	https://www.ncbi.nlm.nih.gov/bioproject/PRJNA748401
WUSTL_001688_A1623	https://www.ncbi.nlm.nih.gov/nuccore/OP035462	OP035462	https://www.ncbi.nlm.nih.gov/bioproject/PRJNA748401
WUSTL_001689_A1624	https://www.ncbi.nlm.nih.gov/nuccore/OP035490	OP035490	https://www.ncbi.nlm.nih.gov/bioproject/PRJNA748401
WUSTL_001690_A1625	https://www.ncbi.nlm.nih.gov/nuccore/OP035413	OP035413	https://www.ncbi.nlm.nih.gov/bioproject/PRJNA748401
WUSTL_001691_A1626	https://www.ncbi.nlm.nih.gov/nuccore/OP035420	OP035420	https://www.ncbi.nlm.nih.gov/bioproject/PRJNA748401
WUSTL_001692_A1627	https://www.ncbi.nlm.nih.gov/nuccore/OP035465	OP035465	https://www.ncbi.nlm.nih.gov/bioproject/PRJNA748401
WUSTL_001693_A1628	https://www.ncbi.nlm.nih.gov/nuccore/OP035425	OP035425	https://www.ncbi.nlm.nih.gov/bioproject/PRJNA748401
WUSTL_001694_A1629	https://www.ncbi.nlm.nih.gov/nuccore/OP035494	OP035494	https://www.ncbi.nlm.nih.gov/bioproject/PRJNA748401
WUSTL_001695_A1630	https://www.ncbi.nlm.nih.gov/nuccore/OP035435	OP035435	https://www.ncbi.nlm.nih.gov/bioproject/PRJNA748401
WUSTL_001696_A1631	https://www.ncbi.nlm.nih.gov/nuccore/OP035485	OP035485	https://www.ncbi.nlm.nih.gov/bioproject/PRJNA748401
WUSTL_001697_A1632	https://www.ncbi.nlm.nih.gov/nuccore/OP035424	OP035424	https://www.ncbi.nlm.nih.gov/bioproject/PRJNA748401
WUSTL_001698_A1633	https://www.ncbi.nlm.nih.gov/nuccore/OP035466	OP035466	https://www.ncbi.nlm.nih.gov/bioproject/PRJNA748401
WUSTL_001699_A1634	https://www.ncbi.nlm.nih.gov/nuccore/OP035439	OP035439	https://www.ncbi.nlm.nih.gov/bioproject/PRJNA748401
WUSTL_001700_A1635	https://www.ncbi.nlm.nih.gov/nuccore/OP035459	OP035459	https://www.ncbi.nlm.nih.gov/bioproject/PRJNA748401
WUSTL_001701_A1636	https://www.ncbi.nlm.nih.gov/nuccore/OP035414	OP035414	https://www.ncbi.nlm.nih.gov/bioproject/PRJNA748401
WUSTL_001702_A1637	https://www.ncbi.nlm.nih.gov/nuccore/OP035452	OP035452	https://www.ncbi.nlm.nih.gov/bioproject/PRJNA748401
WUSTL_001704_A1639	https://www.ncbi.nlm.nih.gov/nuccore/OP035473	OP035473	https://www.ncbi.nlm.nih.gov/bioproject/PRJNA748401
WUSTL_001705_A1640	https://www.ncbi.nlm.nih.gov/nuccore/OP035468	OP035468	https://www.ncbi.nlm.nih.gov/bioproject/PRJNA748401
WUSTL_001706_A1641	https://www.ncbi.nlm.nih.gov/nuccore/OP035422	OP035422	https://www.ncbi.nlm.nih.gov/bioproject/PRJNA748401
WUSTL_001707_A1642	https://www.ncbi.nlm.nih.gov/nuccore/OP035436	OP035436	https://www.ncbi.nlm.nih.gov/bioproject/PRJNA748401
WUSTL_001708_A1643	https://www.ncbi.nlm.nih.gov/nuccore/OP035441	OP035441	https://www.ncbi.nlm.nih.gov/bioproject/PRJNA748401
WUSTL_001709_A1644	https://www.ncbi.nlm.nih.gov/nuccore/OP035461	OP035461	https://www.ncbi.nlm.nih.gov/bioproject/PRJNA748401
WUSTL_001710_A1645	https://www.ncbi.nlm.nih.gov/nuccore/OP035419	OP035419	https://www.ncbi.nlm.nih.gov/bioproject/PRJNA748401
WUSTL_001711_A1646	https://www.ncbi.nlm.nih.gov/nuccore/OP035410	OP035410	https://www.ncbi.nlm.nih.gov/bioproject/PRJNA748401
